# Supplementary material for: Detection of Transcription Factors Related to Axillary Bud Development after Exposure to Cold Conditions in Hexaploid Chrysanthemum morifolium Using Arabidopsis Information
Source: Plants (Basel). 2023 Aug 30;12(17):3122. doi: 10.3390/plants12173122 (PMC10490133; doi:10.3390/plants12173122)
Supplement: Supplementary file 1 [file plants-12-03122-s001.zip › TableS1.xlsx]

## Sheet: Sheet1
Table S1. Statistics of RNA-Seq data.
Day	Tissue	Replicates	# of Read pairs	# of trimmed pairs	Remained (%)
Day0	Bud1	1	24655523	24226057	98.26
		2	27482688	26965393	98.12
		3	21605373	21098009	97.65
Day0	Bud2	1	22175667	21791861	98.27
		2	25821054	25360296	98.22
		3	20869059	20456269	98.02
Day1	Bud1	1	21358686	20985176	98.25
		2	23829443	23404572	98.22
		3	23526914	23065276	98.04
Day1	Bud2	1	23716214	23300858	98.25
		2	23866313	23507032	98.49
		3	29951108	29385376	98.11
Day2	Bud1	1	23942067	23562500	98.41
		2	24299018	23815443	98.01
		3	21337585	20935189	98.11
Day2	Bud2	1	22662401	22295509	98.38
		3	26636415	26110842	98.03
		3	29369760	28817999	98.12
