# Supplementary material for: Detection of Transcription Factors Related to Axillary Bud Development after Exposure to Cold Conditions in Hexaploid Chrysanthemum morifolium Using Arabidopsis Information
Source: Plants (Basel). 2023 Aug 30;12(17):3122. doi: 10.3390/plants12173122 (PMC10490133; doi:10.3390/plants12173122)
Supplement: Supplementary file 1 [file plants-12-03122-s001.zip › TableS2.xlsx]

## Sheet: Jinba_Ath_CSEr1.1_Gojo_homologs
Table S2 Homolog lists among ‘Jinba’ transcriptome, Arabidopsis proteome and C. seticuspe proteome.
Jinba_Isoforms	AGI	CSEr1.1	Gojo
TRINITY_DN88414_c0_g1	AT4G23850_1,AT1G64400_1	Cse_sc003085.1_g050.1	CsG_LG1.g29539.1
TRINITY_DN88414_c0_g2	AT1G64400_1	Cse_sc012895.1_g010.1	CsG_LG1.g29657.1
TRINITY_DN88428_c0_g1	AT2G02390_3	Cse_sc002749.1_g010.1,Cse_sc002749.1_g020.1	CsG_LG2.g30319.i1,CsG_LG2.g30323.i1
TRINITY_DN88485_c0_g1	AT1G35210_1	Cse_sc007463.1_g020.1	CsG_LG8.g72977.1
TRINITY_DN88461_c0_g1	AT1G19530_1	Cse_sc016147.1_g030.1	CsG_LG4.g53473.1
TRINITY_DN88503_c0_g1	AT4G10570_1	Cse_sc000042.1_g080.1	CsG_LG3.g53847.i1
TRINITY_DN88421_c0_g1	-	Cse_sc000184.1_g100.1	CsG_LG1.g44522.i1
TRINITY_DN88473_c0_g1	AT4G36670_1	Cse_sc030683.1_g010.1	CsG_LG3.g18025.1
TRINITY_DN88473_c0_g2	AT3G18830_1	Cse_sc030683.1_g010.1	CsG_LG3.g18025.1
TRINITY_DN88442_c0_g1	-	Cse_sc005762.1_g030.1	CsG_LG3.g00710.i1
TRINITY_DN88493_c0_g1	-	Cse_sc009767.1_g040.1	CsG_LG7.g05495.1
TRINITY_DN88449_c0_g1	AT1G72510_1	Cse_sc000230.1_g060.1	CsG_LG5.g56582.1,CsG_LG8.g09338.1
TRINITY_DN88451_c1_g1	-	Cse_sc059792.1_g010.1	CsG_LG6.g55953.1
TRINITY_DN88451_c1_g2	AT5G43080_1	Cse_sc020530.1_g010.1,Cse_sc059792.1_g010.1	CsG_LG6.g55906.1,CsG_LG6.g55953.1
TRINITY_DN88451_c1_g3	AT5G43080_1	Cse_sc059792.1_g010.1	CsG_LG6.g55953.1
TRINITY_DN88451_c1_g4	-	Cse_sc059792.1_g010.1	CsG_LG6.g55953.1
TRINITY_DN88431_c0_g1	AT4G36390_1	Cse_sc041575.1_g010.1	CsG_LG3.g16182.1
TRINITY_DN88424_c0_g1	-	Cse_sc028510.1_g010.1	CsG_LG7.g42016.1
TRINITY_DN88424_c0_g2	AT5G27260_1	Cse_sc015716.1_g020.1	CsG_LG5.g67926.1,CsG_LG7.g42016.1
TRINITY_DN88459_c1_g1	AT2G45600_1	Cse_sc002035.1_g050.1	CsG_LG8.g49845.1
TRINITY_DN88418_c0_g1	AT5G66631_1	Cse_sc035527.1_g020.1	CsG_LG4.g39787.1
TRINITY_DN88469_c0_g1	AT5G08000_1	Cse_sc011927.1_g010.1	CsG_LG8.g59636.1
TRINITY_DN88446_c0_g1	AT5G07400_1	Cse_sc011878.1_g030.1,Cse_sc011878.1_g020.1	CsG_LG8.g63988.1,CsG_LG8.g63987.1
TRINITY_DN88446_c0_g2	AT5G07400_1	Cse_sc011878.1_g020.1	CsG_LG8.g63987.1
TRINITY_DN88502_c0_g1	-	-	CsG_LG5.g66940.1
TRINITY_DN88502_c0_g2	-	Cse_sc000446.1_g220.1	CsG_LG5.g66940.1
TRINITY_DN88502_c0_g3	AT3G16070_1	Cse_sc000446.1_g220.1	CsG_LG5.g66940.1
TRINITY_DN88492_c0_g1	AT3G18280_1,AT1G48750_1	Cse_sc024334.1_g030.1,Cse_sc031218.1_g010.1	CsG_LG8.g15916.1
TRINITY_DN88450_c0_g1	AT3G44200_1	Cse_sc012453.1_g040.1	CsG_LG3.g02664.i1
TRINITY_DN88426_c0_g2	AT2G47940_1	Cse_sc006266.1_g020.1	CsG_LG5.g15895.i1
TRINITY_DN88445_c2_g9	-	-	CsG_LG6.g03973.1
TRINITY_DN88480_c0_g1	AT5G47540_1	Cse_sc002025.1_g080.1	CsG_LG7.g58089.1
TRINITY_DN88480_c0_g2	AT5G47540_1	Cse_sc036038.1_g020.1	CsG_LG7.g58089.1
TRINITY_DN88480_c0_g3	AT5G47540_1	Cse_sc002025.1_g080.1	CsG_LG7.g58089.1
TRINITY_DN88480_c1_g1	AT5G47540_1	Cse_sc036038.1_g020.1	CsG_LG7.g58089.1
TRINITY_DN88471_c0_g1	AT5G44150_1	Cse_sc022723.1_g020.1	CsG_LG8.g14643.i1
TRINITY_DN88491_c0_g1	AT1G16300_1,AT1G79530_1	Cse_sc019613.1_g050.1,Cse_sc032709.1_g010.1	CsG_LG7.g60871.i1,CsG_LG7.g60865.i1
TRINITY_DN88491_c0_g2	AT1G16300_1,AT1G79530_1	Cse_sc019613.1_g050.1	CsG_LG7.g60865.i1,CsG_LG7.g60871.i1
TRINITY_DN88491_c1_g1	AT1G16300_1,AT1G79530_1	Cse_sc019613.1_g050.1	CsG_LG7.g60871.i1
TRINITY_DN88491_c2_g1	AT1G16300_1	Cse_sc032709.1_g010.1	CsG_LG4.g20202.1
TRINITY_DN88486_c0_g1	-	Cse_sc015907.1_g010.1	CsG_LG9.g60956.1
TRINITY_DN88415_c0_g1	AT2G01170_1	Cse_sc026916.1_g020.1	CsG_LG3.g35092.i1
TRINITY_DN88507_c0_g1	-	Cse_sc005347.1_g070.1	CsG_LG4.g49674.i1
TRINITY_DN88417_c1_g1	AT3G59780_1	Cse_sc046157.1_g020.1	CsG_LG6.g23660.1
TRINITY_DN88417_c1_g2	-	Cse_sc046157.1_g020.1	CsG_LG6.g23660.1
TRINITY_DN88466_c0_g1	-	-	CsG_LG5.g46622.1
TRINITY_DN88466_c0_g2	-	-	CsG_LG5.g46622.1
TRINITY_DN88420_c0_g1	AT5G64840_1	Cse_sc006655.1_g060.1	CsG_LG4.g28982.1
TRINITY_DN88420_c1_g1	-	Cse_sc004042.1_g030.1	CsG_LG3.g53076.1
TRINITY_DN88420_c2_g1	AT3G18630_1	Cse_sc001722.1_g100.1	CsG_LG8.g36621.1
TRINITY_DN88420_c2_g2	AT5G54100_1	Cse_sc020310.1_g040.1	CsG_LG9.g46258.1
TRINITY_DN88420_c3_g1	AT4G27585_1	Cse_sc020310.1_g040.1	CsG_LG9.g46258.1
TRINITY_DN88474_c0_g1	AT4G33010_1	Cse_sc004439.1_g020.1	CsG_LG3.g47004.1
TRINITY_DN88474_c0_g2	AT5G44680_1	Cse_sc030456.1_g010.1	CsG_LG2.g20867.1
TRINITY_DN88470_c0_g1	AT5G05010_1	Cse_sc002661.1_g020.1	CsG_LG1.g48237.i1
TRINITY_DN88470_c0_g2	AT5G05010_1	Cse_sc002661.1_g020.1	CsG_LG1.g48237.i1
TRINITY_DN88470_c0_g3	AT5G05010_1	Cse_sc002661.1_g020.1	CsG_LG1.g48237.i1
TRINITY_DN88470_c0_g4	AT5G05010_1	Cse_sc002661.1_g020.1	CsG_LG1.g48237.i1
TRINITY_DN88505_c0_g1	AT5G47670_1	Cse_sc029860.1_g030.1	CsG_LG5.g72753.1
TRINITY_DN88505_c0_g2	AT5G47670_1	Cse_sc029860.1_g030.1	CsG_LG7.g73142.1
TRINITY_DN88505_c0_g3	AT5G47670_1	Cse_sc012959.1_g020.1	CsG_LG7.g07056.1
TRINITY_DN88477_c0_g1	-	Cse_sc036767.1_g020.1	CsG_LG4.g37868.1
TRINITY_DN88509_c0_g1	AT4G13750_1	Cse_sc002965.1_g040.1	CsG_LG8.g00338.1
TRINITY_DN88434_c0_g1	AT5G49360_1,AT1G02640_1	Cse_sc007024.1_g030.1	CsG_LG9.g63674.1
TRINITY_DN88494_c0_g1	-	Cse_sc014683.1_g030.1	CsG_LG2.g16818.1
TRINITY_DN88441_c0_g1	AT2G13370_1	Cse_sc012323.1_g010.1	CsG_LG3.g02846.i1
TRINITY_DN88441_c0_g2	AT2G13370_1	Cse_sc021817.1_g010.1	CsG_LG4.g38545.1
TRINITY_DN88441_c0_g3	-	Cse_sc021817.1_g010.1,Cse_sc000368.1_g060.1	CsG_LG8.g59555.i1,CsG_LG5.g53754.1
TRINITY_DN88441_c0_g4	AT2G13370_1	Cse_sc022175.1_g030.1	CsG_LG3.g02846.i1
TRINITY_DN88441_c0_g6	-	Cse_sc021817.1_g010.1	CsG_LG8.g59555.i1
TRINITY_DN88425_c0_g1	AT2G03770_1	Cse_sc030624.1_g010.1	CsG_LG3.g32682.1
TRINITY_DN88495_c0_g1	AT3G57260_1,AT5G42720_1,AT4G16260_1	Cse_sc006327.1_g050.1,Cse_sc000676.1_g100.1	CsG_LG1.g63509.1,CsG_LG1.g63493.1
TRINITY_DN88460_c0_g1	AT2G46150_1	Cse_sc015544.1_g030.1	CsG_LG6.g32504.1
TRINITY_DN88478_c0_g1	AT4G33720_1,AT1G50060_1,AT2G14580_1	Cse_sc001861.1_g050.1	CsG_LG7.g73570.1
TRINITY_DN88478_c0_g2	AT2G14610_1	Cse_sc001861.1_g050.1	CsG_LG7.g73570.1
TRINITY_DN88432_c0_g1	AT4G04220_1	Cse_sc000652.1_g050.1	CsG_LG8.g03069.1
TRINITY_DN88432_c1_g1	AT1G55475_1	Cse_sc000652.1_g050.1	CsG_LG8.g03070.1,CsG_LG8.g03069.1
TRINITY_DN88455_c0_g1	AT5G20420_1	Cse_sc006508.1_g070.1	CsG_LG6.g17438.1
TRINITY_DN88455_c1_g1	AT5G20420_1	Cse_sc012146.1_g050.1	CsG_LG4.g59535.1,CsG_LG6.g17438.1
TRINITY_DN88484_c0_g1	-	Cse_sc000935.1_g020.1	CsG_LG6.g69559.1,CsG_LG6.g69560.1
TRINITY_DN88484_c0_g2	-	Cse_sc000935.1_g020.1	CsG_LG6.g69562.1,CsG_LG6.g69561.1,CsG_LG6.g69560.1
TRINITY_DN88412_c0_g1	AT3G59770_3	Cse_sc002199.1_g060.1,Cse_sc038963.1_g010.1	CsG_LG1.g64142.1
TRINITY_DN88464_c0_g1	AT1G60160_1	Cse_sc001802.1_g050.1	CsG_LG3.g38089.i1
TRINITY_DN88456_c0_g1	-	Cse_sc045937.1_g010.1	CsG_LG1.g50133.1
TRINITY_DN88456_c1_g1	-	Cse_sc008912.1_g040.1	CsG_LG1.g23033.1
TRINITY_DN88422_c0_g1	AT2G38320_1	Cse_sc003110.1_g020.1	CsG_LG7.g49943.i1
TRINITY_DN88489_c0_g1	AT1G32380_1,AT1G10500_1	Cse_sc000228.1_g140.1,Cse_sc002505.1_g030.1	CsG_LG3.g53398.1,CsG_LG7.g24400.i1
TRINITY_DN88489_c0_g2	AT1G32380_1	Cse_sc005961.1_g030.1	CsG_LG9.g48313.i1
TRINITY_DN88481_c0_g1	-	Cse_sc025076.1_g010.1,Cse_sc003161.1_g010.1,Cse_sc007067.1_g020.1	CsG_LG5.g12205.1,CsG_LG4.g51903.1
TRINITY_DN88435_c0_g2	AT1G48410_2	-	CsG_LG2.g13392.1
TRINITY_DN88499_c0_g1	AT3G49500_1	Cse_sc004549.1_g040.1	CsG_LG1.g44862.1
TRINITY_DN88499_c0_g2	AT3G49500_1	Cse_sc004549.1_g040.1	CsG_LG1.g44792.1
TRINITY_DN88419_c0_g1	AT1G17850_2	Cse_sc006206.1_g040.1	CsG_LG4.g09454.1
TRINITY_DN88419_c1_g1	AT1G17850_2	Cse_sc006206.1_g040.1	CsG_LG4.g09454.1
TRINITY_DN88433_c0_g1	AT3G15650_2	Cse_sc035650.1_g020.1,Cse_sc000172.1_g050.1	CsG_LG6.g55153.1,CsG_LG9.g25536.1
TRINITY_DN88433_c0_g2	AT1G52700_1,AT3G15650_2	Cse_sc000172.1_g050.1,Cse_sc028064.1_g020.1,Cse_sc007423.1_g080.1	CsG_LG6.g63441.i1
TRINITY_DN88416_c1_g1	-	Cse_sc000834.1_g070.1,Cse_sc023005.1_g010.1	CsG_LG3.g08090.1
TRINITY_DN88416_c2_g1	-	Cse_sc002399.1_g030.1	CsG_LG4.g38938.1
TRINITY_DN88416_c3_g1	-	Cse_sc056340.1_g010.1,Cse_sc068177.1_g020.1,Cse_sc028812.1_g010.1,Cse_sc011939.1_g050.1,Cse_sc056256.1_g010.1,Cse_sc048885.1_g010.1,Cse_sc084028.1_g020.1,Cse_sc034031.1_g010.1	CsG_LG6.g57368.1,CsG_LG3.g08090.1,CsG_LG4.g04719.1,CsG_LG2.g43077.1,CsG_LG7.g53740.1,CsG_LG6.g38121.1
TRINITY_DN88416_c3_g2	-	Cse_sc009845.1_g040.1,Cse_sc064426.1_g020.1,Cse_sc000480.1_g030.1,Cse_sc006804.1_g020.1	CsG_LG2.g43077.1,CsG_LG7.g53740.1
TRINITY_DN88416_c3_g3	-	Cse_sc010782.1_g010.1,Cse_sc005852.1_g050.1	CsG_LG7.g48752.1,CsG_LG2.g43077.1
TRINITY_DN88416_c3_g4	-	Cse_sc002249.1_g010.1	CsG_LG7.g48752.1
TRINITY_DN88416_c3_g5	-	Cse_sc063142.1_g010.1,Cse_sc066114.1_g010.1	CsG_LG7.g53740.1
TRINITY_DN88416_c4_g1	-	Cse_sc005852.1_g050.1	CsG_LG2.g43077.1
TRINITY_DN88438_c0_g1	-	-	CsG_LG2.g16064.1,CsG_LG9.g58820.1
TRINITY_DN88429_c0_g1	-	Cse_sc051007.1_g020.1,Cse_sc112566.1_g010.1,Cse_sc036759.1_g040.1,Cse_sc031520.1_g020.1,Cse_sc090994.1_g010.1,Cse_sc003231.1_g060.1,Cse_sc040835.1_g010.1	CsG_LG7.g11757.1,CsG_LG4.g34379.1,CsG_LG8.g03749.1,CsG_LG7.g37076.1,CsG_LG1.g41513.1,CsG_LG4.g60754.1
TRINITY_DN88429_c0_g2	-	Cse_sc040835.1_g010.1	CsG_LG6.g25156.1
TRINITY_DN88429_c0_g3	-	Cse_sc003231.1_g060.1	CsG_LG8.g03749.1
TRINITY_DN88429_c1_g1	-	Cse_sc047093.1_g010.1	CsG_LG8.g03749.1
TRINITY_DN88429_c2_g1	-	Cse_sc015721.1_g010.1	CsG_LG8.g03749.1
TRINITY_DN88498_c0_g1	AT5G15170_1	Cse_sc014379.1_g030.1	CsG_LG1.g31509.1
TRINITY_DN88467_c0_g1	AT1G60780_1	Cse_sc036863.1_g020.1	CsG_LG8.g19379.i1
TRINITY_DN88479_c0_g1	-	Cse_sc010770.1_g020.1,Cse_sc044969.1_g010.1,Cse_sc030757.1_g010.1,Cse_sc012174.1_g040.1	CsG_LG5.g62131.1
TRINITY_DN88479_c0_g2	-	Cse_sc044969.1_g010.1	CsG_LG5.g62131.1
TRINITY_DN88506_c0_g1	AT4G13780_1	Cse_sc000058.1_g060.1	CsG_LG8.g00296.1,CsG_LG2.g26055.1
TRINITY_DN88447_c0_g1	AT3G18140_1	Cse_sc031368.1_g020.1	CsG_LG6.g49728.i1
TRINITY_DN88427_c0_g1	-	Cse_sc017302.1_g010.1	CsG_LG9.g29062.1
TRINITY_DN88462_c0_g1	-	Cse_sc018717.1_g030.1	CsG_LG4.g01719.1
TRINITY_DN88490_c0_g1	-	-	CsG_LG9.g12704.1
TRINITY_DN88468_c0_g1	AT5G05600_1	Cse_sc005885.1_g010.1	CsG_LG4.g18707.1
TRINITY_DN88483_c0_g1	AT3G18080_1	Cse_sc013546.1_g020.1	CsG_LG4.g45255.i1,CsG_LG1.g55657.1
TRINITY_DN88440_c0_g1	AT5G55340_1	Cse_sc013191.1_g020.1	CsG_LG8.g66546.1
TRINITY_DN88440_c0_g2	-	Cse_sc013191.1_g020.1	CsG_LG8.g66558.1
TRINITY_DN88496_c0_g1	AT5G59845_1	Cse_sc011039.1_g020.1	CsG_LG6.g56065.i1
TRINITY_DN88423_c0_g1	-	Cse_sc002494.1_g080.1	CsG_LG3.g30887.i1
TRINITY_DN88423_c1_g1	-	-	CsG_LG8.g45330.1
TRINITY_DN88475_c0_g1	AT5G65360_1,AT5G10980_1	Cse_sc008650.1_g040.1,Cse_sc020359.1_g020.1	CsG_LG1.g39619.1,CsG_LG7.g16991.1
TRINITY_DN88454_c0_g1	-	Cse_sc039727.1_g020.1	CsG_LG9.g57442.1
TRINITY_DN88454_c2_g1	-	Cse_sc039727.1_g020.1	CsG_LG9.g57442.1
TRINITY_DN88454_c4_g1	-	-	CsG_LG1.g48914.1
TRINITY_DN88454_c4_g2	-	-	CsG_LG9.g57442.1,CsG_LG1.g48914.1
TRINITY_DN88454_c4_g3	-	-	CsG_LG1.g48914.1,CsG_LG9.g57442.1
TRINITY_DN88454_c4_g4	-	-	CsG_LG1.g48914.1
TRINITY_DN88454_c4_g5	-	-	CsG_LG1.g48914.1
TRINITY_DN88454_c4_g6	-	-	CsG_LG1.g48914.1
TRINITY_DN88454_c5_g1	-	-	CsG_LG1.g48914.1,CsG_LG9.g57442.1
TRINITY_DN88454_c5_g2	-	-	CsG_LG9.g57442.1
TRINITY_DN88454_c6_g1	-	-	CsG_LG1.g48914.1
TRINITY_DN88504_c1_g1	AT5G45900_1	Cse_sc060481.1_g010.1	CsG_LG6.g62618.1
TRINITY_DN88504_c1_g2	AT5G45900_1	Cse_sc017866.1_g020.1	CsG_LG7.g03791.1
TRINITY_DN88452_c0_g1	AT1G34110_1	Cse_sc013540.1_g030.1	CsG_LG8.g71491.1
TRINITY_DN88501_c0_g1	-	Cse_sc073343.1_g010.1,Cse_sc067436.1_g010.1	CsG_LG2.g07572.1
TRINITY_DN88501_c0_g2	-	Cse_sc073343.1_g010.1,Cse_sc034246.1_g010.1	CsG_LG8.g29972.1
TRINITY_DN88501_c0_g3	-	Cse_sc022863.1_g040.1	CsG_LG8.g37221.1
TRINITY_DN88501_c0_g4	-	Cse_sc122393.1_g010.1	CsG_LG5.g21187.1
TRINITY_DN88448_c1_g1	-	Cse_sc023439.1_g020.1	CsG_LG5.g02620.1
TRINITY_DN88448_c2_g1	-	Cse_sc025593.1_g020.1	CsG_LG4.g45641.1,CsG_LG8.g01198.1
TRINITY_DN88448_c3_g1	-	Cse_sc023439.1_g020.1	CsG_LG5.g02620.1
TRINITY_DN88448_c3_g2	-	Cse_sc025593.1_g020.1,Cse_sc037572.1_g010.1	CsG_LG5.g02791.1,CsG_LG5.g10533.1
TRINITY_DN88448_c3_g3	-	Cse_sc023439.1_g020.1	CsG_LG5.g02620.1
TRINITY_DN88448_c3_g4	-	Cse_sc023439.1_g020.1,Cse_sc022844.1_g040.1	CsG_LG5.g02620.1,CsG_LG8.g01198.1
TRINITY_DN88448_c3_g5	-	Cse_sc025593.1_g020.1	CsG_LG4.g45641.1
TRINITY_DN88448_c3_g6	-	Cse_sc023439.1_g020.1	CsG_LG5.g02620.1
TRINITY_DN88448_c3_g7	-	Cse_sc025593.1_g020.1	CsG_LG5.g06386.1,CsG_LG5.g02791.1,CsG_LG2.g57420.1
TRINITY_DN88448_c3_g8	-	Cse_sc025593.1_g020.1	CsG_LG5.g10533.1,CsG_LG4.g45641.1
TRINITY_DN88448_c3_g9	-	Cse_sc025593.1_g020.1	CsG_LG2.g57420.1
TRINITY_DN88448_c3_g10	-	Cse_sc016938.1_g010.1,Cse_sc023439.1_g020.1,Cse_sc025593.1_g020.1	CsG_LG6.g03447.1
TRINITY_DN88448_c3_g11	-	Cse_sc025593.1_g020.1	CsG_LG2.g57420.1
TRINITY_DN88448_c3_g12	-	Cse_sc025593.1_g020.1	CsG_LG5.g10533.1
TRINITY_DN88448_c3_g13	-	Cse_sc037572.1_g010.1	CsG_LG4.g45641.1
TRINITY_DN88448_c4_g1	-	Cse_sc025593.1_g020.1	CsG_LG5.g02791.1
TRINITY_DN88453_c0_g1	AT4G31690_1	Cse_sc007993.1_g010.1	CsG_LG3.g25174.1,CsG_LG3.g25183.1
TRINITY_DN88436_c0_g1	-	Cse_sc001690.1_g020.1	CsG_LG5.g24841.1
TRINITY_DN88413_c0_g1	AT4G27290_1	Cse_sc006145.1_g010.1	CsG_LG7.g64350.1
TRINITY_DN88413_c0_g2	AT4G27300_1	Cse_sc007081.1_g040.1	CsG_LG7.g62833.i1
TRINITY_DN88457_c0_g1	AT5G65870_1,AT3G49780_1	-	CsG_LG4.g44324.i1
TRINITY_DN88444_c1_g1	-	Cse_sc011953.1_g040.1	CsG_LG6.g04068.1
TRINITY_DN88444_c2_g2	-	Cse_sc000770.1_g160.1,Cse_sc000730.1_g040.1,Cse_sc000094.1_g040.1	CsG_LG6.g01642.1,CsG_LG1.g04346.1,CsG_LG6.g01802.1
TRINITY_DN88444_c2_g3	-	Cse_sc024532.1_g010.1	CsG_LG6.g03655.1
TRINITY_DN88439_c0_g1	AT1G19940_1	Cse_sc002171.1_g020.1	CsG_LG4.g03326.1
TRINITY_DN88488_c0_g1	AT1G52560_1	Cse_sc018154.1_g010.1	CsG_LG6.g63089.i1
TRINITY_DN88488_c0_g3	AT1G52560_1	Cse_sc018154.1_g010.1	CsG_LG6.g63089.i1
TRINITY_DN88508_c0_g1	AT1G68590_1,AT5G15760_1	Cse_sc000827.1_g070.1	CsG_LG3.g19435.1,CsG_LG8.g31888.i1
TRINITY_DN21433_c0_g1	AT2G13440_1	Cse_sc010125.1_g030.1	CsG_LG9.g15538.1
TRINITY_DN21454_c0_g1	AT3G49640_1	Cse_sc033387.1_g010.1	CsG_LG2.g47259.1
TRINITY_DN21435_c0_g1	AT2G26170_1,AT2G45550_1	Cse_sc002305.1_g070.1,Cse_sc018544.1_g010.1	CsG_LG6.g39162.1,CsG_LG3.g15720.i1
TRINITY_DN21441_c0_g1	AT5G12110_1	Cse_sc022089.1_g030.1	CsG_LG6.g27602.1
TRINITY_DN21464_c0_g1	ATCG00190_1	Cse_sc018700.1_g010.1	CsG_LG7.g07351.1
TRINITY_DN21469_c0_g1	-	Cse_sc007182.1_g010.1	CsG_LG3.g32190.1
TRINITY_DN21445_c0_g1	AT2G40290_1	Cse_sc013821.1_g030.1	CsG_LG3.g46835.1
TRINITY_DN21401_c0_g1	-	Cse_sc053444.1_g020.1	CsG_LG5.g05050.1
TRINITY_DN21447_c0_g1	AT1G62750_1	Cse_sc021964.1_g030.1	CsG_LG4.g31922.1
TRINITY_DN21446_c0_g1	AT3G48110_1	Cse_sc007404.1_g020.1	CsG_LG9.g46922.i1
TRINITY_DN21431_c0_g1	AT4G28530_1	Cse_sc009081.1_g050.1	CsG_LG7.g01927.1
TRINITY_DN21476_c0_g1	AT3G16510_1	Cse_sc014084.1_g010.1	CsG_LG9.g13765.1
TRINITY_DN21456_c0_g1	AT3G18630_1	Cse_sc001722.1_g100.1	CsG_LG8.g36621.1
TRINITY_DN5636_c0_g1	AT1G16760_1	Cse_sc000316.1_g010.1	CsG_LG5.g12284.1
TRINITY_DN5676_c0_g1	AT5G13650_2	Cse_sc023967.1_g010.1	CsG_LG5.g30652.i1
TRINITY_DN5607_c0_g1	AT1G31970_1	Cse_sc210101.1_g010.1	CsG_LG5.g42793.1
TRINITY_DN5651_c0_g1	AT3G47110_1	Cse_sc011597.1_g030.1	CsG_LG9.g47402.1
TRINITY_DN5654_c0_g1	AT5G45740_1	Cse_sc033245.1_g040.1	CsG_LG9.g43802.i1
TRINITY_DN5643_c0_g1	AT5G08110_1	-	-
TRINITY_DN5685_c0_g1	-	-	CsG_LG8.g65472.1
TRINITY_DN5645_c0_g1	AT5G39850_1	Cse_sc034761.1_g010.1	CsG_LG9.g07804.i1
TRINITY_DN5658_c0_g1	-	-	CsG_LG2.g57181.1
TRINITY_DN5658_c1_g1	-	-	CsG_LG5.g61056.1
TRINITY_DN5662_c0_g1	-	Cse_sc016455.1_g050.1	CsG_LG2.g34120.1
TRINITY_DN5699_c0_g1	AT5G27870_1	Cse_sc001596.1_g030.1	CsG_LG3.g47177.1
TRINITY_DN5615_c0_g1	-	-	CsG_LG6.g06273.i1
TRINITY_DN37817_c0_g1	AT1G11990_1	Cse_sc014837.1_g010.1	CsG_LG7.g00501.i1
TRINITY_DN37834_c0_g2	-	Cse_sc035277.1_g020.1	CsG_LG4.g64365.1
TRINITY_DN37888_c0_g1	AT4G23160_1	Cse_sc010815.1_g070.1	CsG_LG5.g12931.1,CsG_LG4.g06285.1
TRINITY_DN37818_c0_g1	-	-	CsG_LG6.g29827.1
TRINITY_DN37893_c0_g1	AT2G30880_1	Cse_sc008087.1_g030.1	CsG_LG3.g42864.i1
TRINITY_DN37827_c0_g1	AT4G23160_1	-	CsG_LG1.g00548.1
TRINITY_DN37846_c0_g1	AT1G77510_1	Cse_sc001331.1_g040.1	CsG_LG8.g53264.1
TRINITY_DN37835_c0_g1	AT5G60740_1	Cse_sc059463.1_g010.1	CsG_LG6.g24717.1
TRINITY_DN37801_c0_g1	-	Cse_sc011178.1_g020.1	CsG_LG1.g08088.1
TRINITY_DN37839_c0_g1	-	Cse_sc029436.1_g020.1	CsG_LG1.g05926.1
TRINITY_DN79341_c0_g1	AT1G21280_1	Cse_sc002691.1_g070.1	CsG_LG2.g43746.1
TRINITY_DN79335_c0_g1	AT3G60260_1	Cse_sc005783.1_g040.1,Cse_sc029553.1_g010.1	CsG_LG9.g47047.i1,CsG_LG1.g63172.1
TRINITY_DN79380_c0_g1	-	Cse_sc009709.1_g020.1	CsG_LG7.g26204.1
TRINITY_DN79380_c1_g1	AT1G07615_1	Cse_sc003885.1_g020.1	CsG_LG4.g03390.i1
TRINITY_DN79405_c0_g1	-	Cse_sc019728.1_g040.1,Cse_sc028791.1_g010.1	CsG_LG3.g39805.1
TRINITY_DN79359_c0_g1	AT3G09310_1	Cse_sc004218.1_g020.1	CsG_LG9.g26795.1
TRINITY_DN79382_c0_g1	AT3G15115_1	Cse_sc008903.1_g060.1	CsG_LG5.g54085.1
TRINITY_DN79308_c0_g1	-	-	CsG_LG7.g48929.1
TRINITY_DN79333_c0_g1	-	Cse_sc026231.1_g020.1	CsG_LG9.g69120.1
TRINITY_DN79310_c0_g1	AT2G18940_1	Cse_sc011911.1_g030.1	CsG_LG5.g10238.1
TRINITY_DN79310_c1_g1	AT2G18940_1	Cse_sc011911.1_g030.1	CsG_LG5.g10238.1
TRINITY_DN79356_c0_g1	-	Cse_sc015410.1_g020.1	CsG_LG7.g69779.1
TRINITY_DN79314_c0_g1	AT3G10920_1	Cse_sc029467.1_g010.1	CsG_LG2.g54802.1
TRINITY_DN79406_c0_g1	-	Cse_sc002011.1_g080.1,Cse_sc041383.1_g020.1	CsG_LG2.g55066.1
TRINITY_DN79389_c0_g1	-	Cse_sc007456.1_g010.1	CsG_LG3.g25264.1
TRINITY_DN79389_c1_g1	-	Cse_sc020377.1_g020.1	CsG_LG6.g18760.1
TRINITY_DN79389_c2_g1	-	Cse_sc002538.1_g010.1	CsG_LG2.g06527.1
TRINITY_DN79397_c0_g1	-	-	CsG_LG7.g33549.1
TRINITY_DN79397_c0_g2	-	Cse_sc011761.1_g010.1	CsG_LG7.g33549.1
TRINITY_DN79328_c0_g1	-	Cse_sc038852.1_g010.1	CsG_LG4.g32559.1
TRINITY_DN79316_c0_g1	AT2G25830_1	Cse_sc020407.1_g040.1	CsG_LG6.g26709.1
TRINITY_DN79375_c0_g1	AT5G24740_1	Cse_sc004540.1_g040.1	CsG_LG8.g02746.1
TRINITY_DN79375_c1_g1	AT5G24740_1	Cse_sc004540.1_g040.1	CsG_LG8.g02746.1
TRINITY_DN79370_c1_g1	AT1G18990_1	Cse_sc013080.1_g020.1	CsG_LG8.g61280.1
TRINITY_DN79336_c0_g1	AT5G14800_1	Cse_sc055100.1_g010.1	CsG_LG8.g53054.i1
TRINITY_DN79336_c0_g2	AT1G53120_1	Cse_sc002291.1_g030.1	CsG_LG6.g05258.i1
TRINITY_DN79336_c0_g3	AT1G53120_1	Cse_sc002291.1_g030.1	CsG_LG6.g05258.i1
TRINITY_DN79373_c0_g1	AT4G01580_1	Cse_sc014785.1_g040.1	CsG_LG9.g06652.1
TRINITY_DN79373_c0_g2	AT4G31690_1	Cse_sc004531.1_g030.1	CsG_LG9.g06861.1
TRINITY_DN79354_c0_g1	AT1G75160_1	Cse_sc000935.1_g130.1	CsG_LG3.g18016.1
TRINITY_DN79388_c0_g1	ATCG00180_1	-	-
TRINITY_DN79350_c0_g1	AT2G36660_1	Cse_sc021596.1_g020.1,Cse_sc043217.1_g010.1	CsG_LG6.g25416.1
TRINITY_DN79337_c0_g1	AT3G07070_1	Cse_sc001542.1_g030.1	CsG_LG5.g20140.1
TRINITY_DN79337_c0_g2	AT5G18610_1,AT3G07070_1	Cse_sc008038.1_g010.1	CsG_LG9.g14905.1
TRINITY_DN79345_c0_g1	AT1G48520_1	Cse_sc000098.1_g090.1	CsG_LG1.g65097.i1
TRINITY_DN79345_c0_g2	AT1G48520_1	Cse_sc000098.1_g090.1	CsG_LG1.g65097.i1
TRINITY_DN79394_c0_g1	-	Cse_sc016220.1_g040.1	CsG_LG8.g73168.1
TRINITY_DN79394_c0_g2	-	Cse_sc016124.1_g010.1	CsG_LG2.g16772.1
TRINITY_DN79394_c0_g3	AT3G09510_1	Cse_sc016220.1_g040.1	CsG_LG1.g05926.1
TRINITY_DN79351_c0_g2	-	Cse_sc008533.1_g040.1,Cse_sc061385.1_g010.1	CsG_LG9.g25138.1,CsG_LG2.g10175.1
TRINITY_DN79390_c0_g1	AT5G44180_1	Cse_sc080803.1_g010.1	CsG_LG7.g02882.1
TRINITY_DN79390_c1_g1	-	Cse_sc003319.1_g070.1	CsG_LG7.g02882.1
TRINITY_DN79376_c0_g1	-	Cse_sc000780.1_g030.1	CsG_LG2.g21139.1
TRINITY_DN79363_c0_g1	-	Cse_sc001100.1_g040.1	CsG_LG8.g40364.1,CsG_LG5.g20155.1
TRINITY_DN79402_c0_g1	-	Cse_sc014709.1_g020.1	CsG_LG1.g45051.1
TRINITY_DN79368_c0_g1	AT5G04870_1	Cse_sc010729.1_g040.1	CsG_LG8.g08687.1
TRINITY_DN79379_c0_g1	AT5G43810_1	-	CsG_LG6.g23556.1
TRINITY_DN79377_c0_g1	AT2G35040_1	Cse_sc000485.1_g150.1	CsG_LG4.g64347.1
TRINITY_DN79320_c0_g1	AT3G02060_1	Cse_sc013818.1_g010.1	CsG_LG2.g41829.1
TRINITY_DN79323_c0_g1	AT1G63940_2	-	-
TRINITY_DN79323_c1_g1	AT3G54660_1	Cse_sc006218.1_g080.1	CsG_LG8.g51137.i1
TRINITY_DN79384_c0_g1	AT1G74190_1	Cse_sc015727.1_g010.1	CsG_LG2.g53192.1
TRINITY_DN79307_c0_g1	-	Cse_sc030319.1_g010.1	CsG_LG9.g11093.1
TRINITY_DN63045_c0_g1	AT4G03280_1	Cse_sc011644.1_g020.1	CsG_LG6.g04613.1
TRINITY_DN63089_c0_g1	AT1G80070_1	Cse_sc004334.1_g020.1	CsG_LG6.g62855.i1
TRINITY_DN63023_c0_g1	-	Cse_sc025259.1_g030.1	CsG_LG9.g16335.i1
TRINITY_DN63054_c0_g1	AT1G77760_1	Cse_sc006575.1_g010.1	CsG_LG4.g43799.1
TRINITY_DN63083_c0_g1	AT5G45380_1	Cse_sc006766.1_g110.1	CsG_LG1.g04707.i1
TRINITY_DN63081_c0_g1	-	Cse_sc001593.1_g030.1	CsG_LG3.g09829.1
TRINITY_DN63005_c0_g1	AT5G06290_1	Cse_sc017788.1_g030.1	CsG_LG8.g08393.1
TRINITY_DN63067_c0_g1	AT2G26730_1	Cse_sc021719.1_g020.1	CsG_LG3.g29578.1
TRINITY_DN63055_c0_g1	AT5G06580_1	Cse_sc014635.1_g050.1	CsG_LG2.g34774.i1
TRINITY_DN63078_c0_g1	AT1G61110_1	Cse_sc000380.1_g060.1	CsG_LG6.g04767.i1
TRINITY_DN63100_c0_g1	AT1G28210_2	Cse_sc005395.1_g040.1	CsG_LG7.g57102.1
TRINITY_DN63064_c0_g1	AT1G08090_1,AT5G60770_1	Cse_sc020361.1_g010.1	CsG_LG1.g56047.1
TRINITY_DN63065_c0_g1	-	Cse_sc001518.1_g040.1	CsG_LG9.g45332.1
TRINITY_DN63030_c0_g1	AT1G72550_1	Cse_sc026768.1_g010.1	CsG_LG5.g24730.1
TRINITY_DN63066_c0_g1	AT1G26380_1	Cse_sc012660.1_g020.1	CsG_LG6.g18096.1
TRINITY_DN63032_c0_g1	AT5G53460_1	Cse_sc023081.1_g010.1	CsG_LG4.g16569.1
TRINITY_DN63047_c0_g1	AT5G40580_1	Cse_sc023070.1_g020.1	CsG_LG3.g45232.i1
TRINITY_DN63044_c0_g1	AT1G52740_1	Cse_sc000111.1_g080.1	CsG_LG5.g03705.1
TRINITY_DN63026_c0_g1	-	Cse_sc000091.1_g050.1	CsG_LG7.g23889.1
TRINITY_DN63079_c0_g1	-	Cse_sc015357.1_g010.1	CsG_LG8.g52516.1
TRINITY_DN63011_c0_g1	AT2G25870_1	Cse_sc009556.1_g030.1	CsG_LG6.g37952.1
TRINITY_DN63074_c0_g1	AT1G63660_1	Cse_sc023817.1_g070.1	CsG_LG3.g52898.1
TRINITY_DN63084_c0_g1	AT5G49680_2	Cse_sc009413.1_g020.1	CsG_LG4.g24852.1
TRINITY_DN63084_c0_g2	AT1G58250_2	Cse_sc009413.1_g020.1	CsG_LG4.g24852.1
TRINITY_DN63018_c0_g1	AT1G23290_1	Cse_sc018058.1_g020.1	CsG_LG4.g40511.1
TRINITY_DN63018_c1_g1	AT1G23290_1	Cse_sc018058.1_g020.1	CsG_LG4.g40511.1
TRINITY_DN63048_c1_g1	-	Cse_sc004370.1_g070.1	CsG_LG2.g40074.1
TRINITY_DN80284_c0_g1	AT4G23920_1	Cse_sc021787.1_g010.1	CsG_LG1.g12703.1
TRINITY_DN80285_c0_g1	AT2G30600_5	Cse_sc010235.1_g010.1	CsG_LG4.g02210.i1
TRINITY_DN80254_c0_g1	-	Cse_sc009480.1_g020.1	CsG_LG8.g00380.1
TRINITY_DN80276_c0_g1	AT5G20280_1	Cse_sc016403.1_g010.1	CsG_LG5.g05912.i1
TRINITY_DN80233_c0_g1	-	-	CsG_LG9.g63368.1
TRINITY_DN80279_c0_g1	-	Cse_sc131044.1_g010.1,Cse_sc021533.1_g040.1	CsG_LG7.g06939.1,CsG_LG5.g59309.1
TRINITY_DN80294_c0_g1	AT5G42720_1,AT4G16260_1	Cse_sc002775.1_g050.1,Cse_sc002775.1_g040.1	CsG_LG7.g02115.1
TRINITY_DN80260_c0_g1	AT2G45540_2	Cse_sc000071.1_g080.1	CsG_LG7.g11132.1
TRINITY_DN80293_c0_g1	-	Cse_sc007201.1_g060.1	CsG_LG5.g00204.1
TRINITY_DN80293_c1_g1	-	Cse_sc007201.1_g060.1	CsG_LG6.g59146.1
TRINITY_DN80245_c0_g1	-	Cse_sc020386.1_g020.1	CsG_LG8.g00336.1
TRINITY_DN80229_c0_g1	-	-	CsG_LG3.g38219.1
TRINITY_DN80248_c0_g1	AT3G13330_1	Cse_sc000345.1_g020.1	CsG_LG6.g00449.1
TRINITY_DN80267_c0_g1	AT1G05160_1	Cse_sc007597.1_g020.1	CsG_LG4.g56496.1
TRINITY_DN80275_c0_g1	-	Cse_sc005851.1_g020.1	CsG_LG1.g54803.1
TRINITY_DN80251_c0_g1	AT3G10960_1	Cse_sc024403.1_g020.1	CsG_LG2.g54736.1
TRINITY_DN80242_c0_g1	AT1G32230_1	Cse_sc016283.1_g010.1	CsG_LG6.g31094.i1
TRINITY_DN80274_c0_g1	ATCG00480_1	Cse_sc042731.1_g010.1	CsG_LG4.g46199.1
TRINITY_DN80230_c0_g1	-	-	CsG_LG6.g62169.1
TRINITY_DN80292_c0_g2	AT5G09590_1	Cse_sc000434.1_g050.1	CsG_LG6.g11269.i1
TRINITY_DN80292_c1_g1	AT4G37910_1	Cse_sc007476.1_g020.1	CsG_LG4.g45359.1
TRINITY_DN80292_c1_g2	AT5G09590_1	Cse_sc000434.1_g050.1	CsG_LG6.g11269.i1
TRINITY_DN80307_c0_g1	AT3G17570_1	Cse_sc013324.1_g050.1	CsG_LG6.g60538.1
TRINITY_DN80273_c0_g1	AT4G04350_1	Cse_sc022753.1_g010.1	CsG_LG9.g36947.i1
TRINITY_DN80282_c0_g1	AT2G34660_1,AT1G30400_1	Cse_sc009767.1_g060.1	CsG_LG7.g05493.i1
TRINITY_DN80225_c0_g1	AT4G15090_1	Cse_sc001000.1_g040.1,Cse_sc002745.1_g010.1	CsG_LG3.g49695.1,CsG_LG7.g65525.1
TRINITY_DN80225_c0_g2	AT3G22170_1	Cse_sc009374.1_g020.1	CsG_LG2.g20017.1
TRINITY_DN80213_c0_g1	-	Cse_sc000723.1_g030.1	CsG_LG6.g00093.i1
TRINITY_DN80236_c0_g1	-	-	CsG_LG2.g33648.1
TRINITY_DN80257_c0_g1	-	Cse_sc018799.1_g030.1,Cse_sc041745.1_g010.1	CsG_LG5.g66047.1
TRINITY_DN80281_c0_g1	-	Cse_sc025391.1_g030.1	CsG_LG6.g58901.1
TRINITY_DN80252_c0_g1	-	Cse_sc061228.1_g010.1	CsG_LG2.g40074.1
TRINITY_DN80252_c0_g2	-	Cse_sc061228.1_g010.1	CsG_LG1.g17118.1
TRINITY_DN80224_c0_g1	-	-	CsG_LG7.g62373.1
TRINITY_DN80291_c0_g1	AT1G06840_1	Cse_sc005520.1_g030.1	CsG_LG9.g17210.1
TRINITY_DN80263_c0_g1	AT2G16570_1	Cse_sc000424.1_g050.1	CsG_LG8.g11911.1
TRINITY_DN80304_c0_g1	-	Cse_sc009250.1_g030.1	CsG_LG2.g23433.1
TRINITY_DN80290_c0_g1	AT1G36160_1	Cse_sc001103.1_g010.1	CsG_LG4.g00799.1
TRINITY_DN80219_c0_g1	-	Cse_sc038852.1_g010.1	CsG_LG4.g32559.1
TRINITY_DN80287_c0_g1	AT1G48410_2	Cse_sc012583.1_g060.1	CsG_LG8.g05933.1
TRINITY_DN80235_c0_g1	-	Cse_sc002641.1_g050.1	CsG_LG5.g49750.1
TRINITY_DN80301_c0_g1	AT4G25100_1	Cse_sc013509.1_g030.1	CsG_LG2.g54802.1
TRINITY_DN80217_c0_g1	AT1G55550_1	Cse_sc027456.1_g020.1	-
TRINITY_DN80278_c0_g1	-	Cse_sc022368.1_g010.1	CsG_LG4.g34724.1
TRINITY_DN80278_c1_g1	-	Cse_sc022368.1_g010.1	CsG_LG4.g34724.1
TRINITY_DN80278_c2_g1	-	Cse_sc022368.1_g010.1	CsG_LG4.g34724.1
TRINITY_DN80278_c3_g1	-	Cse_sc022368.1_g010.1	CsG_LG4.g34724.1
TRINITY_DN80278_c4_g1	-	Cse_sc022368.1_g010.1	CsG_LG4.g34724.1
TRINITY_DN80216_c0_g1	AT2G26170_1,AT3G14640_1	Cse_sc071068.1_g010.1,Cse_sc002305.1_g070.1	CsG_LG6.g25214.1,CsG_LG5.g53243.1,CsG_LG9.g08257.1
TRINITY_DN80269_c0_g1	-	Cse_sc044211.1_g010.1	CsG_LG6.g24991.1
TRINITY_DN80303_c0_g1	AT5G05570_1	Cse_sc020699.1_g010.1	CsG_LG6.g17639.1
TRINITY_DN80250_c0_g1	AT1G01960_1	Cse_sc021045.1_g010.1	CsG_LG7.g11193.1
TRINITY_DN80286_c0_g1	-	-	CsG_LG9.g57271.1
TRINITY_DN80227_c0_g1	AT2G26970_1	-	CsG_LG9.g16689.1
TRINITY_DN80241_c0_g1	-	Cse_sc013398.1_g020.1,Cse_sc006951.1_g010.1,Cse_sc007650.1_g020.1,Cse_sc007317.1_g050.1	CsG_LG7.g60827.1,CsG_LG5.g25620.1,CsG_LG4.g45484.1,CsG_LG3.g16149.1
TRINITY_DN80241_c1_g1	-	Cse_sc062977.1_g010.1	CsG_LG1.g05821.1
TRINITY_DN80297_c0_g1	-	Cse_sc020386.1_g020.1	CsG_LG8.g00339.1
TRINITY_DN80215_c0_g1	-	Cse_sc068321.1_g010.1	CsG_LG9.g03709.1
TRINITY_DN80215_c1_g1	AT1G64260_1	Cse_sc026024.1_g020.1	CsG_LG4.g37916.1
TRINITY_DN80215_c2_g1	-	Cse_sc014066.1_g010.1	CsG_LG9.g03709.1
TRINITY_DN80226_c0_g1	AT5G13000_1	Cse_sc012133.1_g020.1	CsG_LG2.g39538.1
TRINITY_DN80226_c1_g1	AT5G50340_1	Cse_sc000902.1_g090.1	CsG_LG4.g64428.1
TRINITY_DN80298_c0_g1	-	Cse_sc014974.1_g050.1	CsG_LG2.g45223.1
TRINITY_DN80261_c0_g1	-	Cse_sc002470.1_g130.1	CsG_LG7.g20709.1
TRINITY_DN80296_c0_g1	-	-	CsG_LG4.g59923.1
TRINITY_DN28780_c0_g1	AT4G10340_1	Cse_sc002276.1_g040.1	CsG_LG4.g49808.i1
TRINITY_DN28726_c0_g1	AT3G09840_1	Cse_sc021536.1_g030.1	CsG_LG9.g17307.i1
TRINITY_DN28702_c0_g1	AT3G19960_2,AT5G43900_3	Cse_sc011995.1_g010.1	CsG_LG8.g36188.1
TRINITY_DN28786_c0_g1	-	Cse_sc036312.1_g010.1	CsG_LG1.g32118.1
TRINITY_DN28787_c0_g1	AT3G27550_1	Cse_sc002270.1_g060.1	CsG_LG3.g30471.1
TRINITY_DN28768_c0_g1	AT1G43722_1	Cse_sc036847.1_g010.1	CsG_LG4.g45185.1
TRINITY_DN28728_c0_g1	AT1G68370_1	Cse_sc044676.1_g010.1	CsG_LG5.g45305.1
TRINITY_DN79429_c0_g1	AT2G02220_1	Cse_sc003038.1_g040.1	CsG_LG9.g54793.1
TRINITY_DN79446_c0_g1	-	Cse_sc040722.1_g010.1	CsG_LG4.g37101.1
TRINITY_DN79469_c0_g1	AT2G20130_1	Cse_sc002750.1_g060.1	CsG_LG5.g66841.i1
TRINITY_DN79442_c0_g1	ATCG00180_1	Cse_sc022765.1_g020.1	CsG_LG8.g63703.1
TRINITY_DN79507_c0_g1	AT2G44380_1	Cse_sc016611.1_g010.1	CsG_LG9.g44645.1
TRINITY_DN79407_c0_g1	AT3G58050_1	Cse_sc002331.1_g040.1	CsG_LG2.g21777.1,CsG_LG1.g52586.i1
TRINITY_DN79474_c0_g1	-	Cse_sc001688.1_g070.1	CsG_LG1.g07155.1
TRINITY_DN79436_c0_g1	AT3G15260_1	Cse_sc043417.1_g010.1	CsG_LG7.g63477.1
TRINITY_DN79489_c0_g1	AT5G02070_1	Cse_sc013843.1_g010.1	CsG_LG2.g52107.1
TRINITY_DN79500_c0_g1	AT1G03380_1	Cse_sc000850.1_g020.1	-
TRINITY_DN79447_c0_g1	AT5G02450_1	Cse_sc005502.1_g010.1	CsG_LG9.g49750.1
TRINITY_DN79447_c0_g2	AT5G02450_1	Cse_sc005502.1_g010.1	CsG_LG9.g49750.1
TRINITY_DN79447_c0_g3	AT5G02450_1	Cse_sc005502.1_g010.1	CsG_LG9.g49784.1
TRINITY_DN79447_c0_g4	AT5G02450_1	Cse_sc005502.1_g010.1	CsG_LG9.g49784.1
TRINITY_DN79412_c0_g1	AT3G18670_1,AT3G54070_1	Cse_sc005695.1_g050.1,Cse_sc033481.1_g030.1	CsG_LG1.g19446.1
TRINITY_DN79457_c0_g1	AT1G73875_1	Cse_sc008576.1_g040.1	CsG_LG8.g16087.i1
TRINITY_DN79472_c0_g1	AT5G46290_3	Cse_sc031327.1_g010.1	CsG_LG9.g52770.1
TRINITY_DN79491_c0_g1	AT1G70140_1	Cse_sc033399.1_g030.1	CsG_LG8.g16978.1
TRINITY_DN79455_c0_g1	-	-	CsG_LG1.g14006.1
TRINITY_DN79455_c0_g2	-	-	CsG_LG1.g14006.1
TRINITY_DN79431_c0_g1	AT1G22750_4	Cse_sc002865.1_g060.1	CsG_LG4.g01554.1
TRINITY_DN79428_c0_g1	AT2G25870_1	Cse_sc003636.1_g040.1	CsG_LG6.g37952.1
TRINITY_DN79485_c0_g1	AT2G24060_1	Cse_sc033711.1_g020.1	CsG_LG7.g31852.i1
TRINITY_DN79483_c0_g1	-	Cse_sc005289.1_g060.1	CsG_LG3.g10269.1
TRINITY_DN79483_c0_g2	AT4G29090_1	Cse_sc026510.1_g020.1,Cse_sc019514.1_g030.1	CsG_LG1.g05767.1,CsG_LG7.g05784.1
TRINITY_DN79468_c0_g1	AT2G21260_1,AT1G05120_1	Cse_sc001677.1_g010.1,Cse_sc001150.1_g020.1	CsG_LG9.g54792.i1,CsG_LG6.g08510.1
TRINITY_DN79420_c0_g1	-	Cse_sc001012.1_g050.1	CsG_LG5.g59679.1
TRINITY_DN79467_c1_g1	AT4G31400_1	Cse_sc017336.1_g010.1	CsG_LG1.g51692.1
TRINITY_DN79484_c0_g1	AT1G79870_1	Cse_sc022937.1_g020.1	CsG_LG5.g55641.i1
TRINITY_DN79484_c0_g2	AT1G79870_1	Cse_sc003190.1_g020.1	CsG_LG5.g55641.i1
TRINITY_DN79456_c0_g1	AT5G13930_1	Cse_sc009447.1_g020.1	CsG_LG8.g33844.1
TRINITY_DN79430_c0_g1	-	-	CsG_LG5.g00887.1
TRINITY_DN79424_c0_g1	-	Cse_sc003294.1_g010.1	CsG_LG4.g37919.i1
TRINITY_DN79424_c1_g1	AT5G07980_1	Cse_sc003294.1_g010.1	CsG_LG4.g37919.i1
TRINITY_DN79493_c0_g1	-	-	CsG_LG7.g01848.1
TRINITY_DN79434_c0_g1	AT5G61700_1	Cse_sc027097.1_g010.1	CsG_LG6.g48375.1
TRINITY_DN79439_c0_g1	AT2G18940_1	Cse_sc011911.1_g030.1	CsG_LG5.g10238.1
TRINITY_DN79417_c0_g1	-	Cse_sc006508.1_g070.1	CsG_LG6.g17438.1
TRINITY_DN79414_c0_g1	AT4G22970_1	Cse_sc001060.1_g030.1	CsG_LG5.g44526.1
TRINITY_DN79414_c1_g1	AT4G22970_1	Cse_sc001060.1_g030.1	CsG_LG5.g44526.1
TRINITY_DN79413_c0_g1	-	Cse_sc001372.1_g020.1	CsG_LG4.g12988.1
TRINITY_DN79480_c0_g1	AT4G38600_1	Cse_sc030097.1_g010.1	CsG_LG8.g10808.1
TRINITY_DN79437_c0_g1	AT3G43660_1	Cse_sc019054.1_g010.1	CsG_LG5.g45044.1
TRINITY_DN79448_c0_g1	AT1G76750_1	Cse_sc005759.1_g020.1	CsG_LG3.g07914.1
TRINITY_DN79462_c0_g1	AT3G28415_1	Cse_sc001373.1_g090.1	CsG_LG9.g64386.1
TRINITY_DN79462_c1_g1	AT3G62150_1	Cse_sc020605.1_g010.1	CsG_LG9.g64062.1
TRINITY_DN79476_c0_g1	AT3G63490_1	Cse_sc002624.1_g010.1	CsG_LG2.g20694.i1
TRINITY_DN79477_c0_g1	AT3G02260_1	Cse_sc039310.1_g010.1	CsG_LG4.g38719.1
TRINITY_DN79477_c1_g1	AT3G02260_1	Cse_sc028770.1_g010.1	CsG_LG4.g38719.1
TRINITY_DN79425_c0_g1	AT3G52250_1	Cse_sc001300.1_g080.1	CsG_LG2.g50650.1
TRINITY_DN79459_c0_g1	-	Cse_sc005877.1_g010.1	CsG_LG9.g59713.1
TRINITY_DN79445_c0_g1	-	Cse_sc018022.1_g020.1	CsG_LG4.g38719.1
TRINITY_DN79445_c1_g1	-	Cse_sc018022.1_g020.1	CsG_LG4.g38719.1
TRINITY_DN79458_c0_g1	AT3G55120_1	Cse_sc010698.1_g020.1,Cse_sc021211.1_g010.1	CsG_LG4.g01772.1
TRINITY_DN79458_c0_g2	-	Cse_sc021211.1_g010.1	CsG_LG4.g01772.1
TRINITY_DN12484_c0_g1	AT3G18524_1	Cse_sc001912.1_g020.1	CsG_LG8.g58522.i1
TRINITY_DN12443_c0_g1	-	-	CsG_LG2.g35619.1
TRINITY_DN12417_c0_g1	-	-	CsG_LG9.g50880.1,CsG_LG6.g16528.1
TRINITY_DN12465_c0_g1	ATMG00810_1	-	CsG_LG1.g63685.1
TRINITY_DN12457_c0_g1	-	Cse_sc021219.1_g030.1	CsG_LG9.g65524.1,CsG_LG2.g47315.1
TRINITY_DN12441_c0_g1	-	Cse_sc000950.1_g040.1	CsG_LG2.g42403.1
TRINITY_DN12430_c0_g1	-	Cse_sc025894.1_g020.1	CsG_LG2.g16795.i1
TRINITY_DN12426_c0_g1	AT1G08540_1	Cse_sc000376.1_g020.1	CsG_LG7.g06368.i1
TRINITY_DN12478_c0_g1	-	Cse_sc006248.1_g010.1	CsG_LG9.g07652.1
TRINITY_DN12447_c0_g1	-	Cse_sc003123.1_g020.1	CsG_LG4.g37483.1
TRINITY_DN12408_c0_g1	-	-	CsG_LG8.g58530.1
TRINITY_DN12487_c0_g1	-	-	CsG_LG4.g63417.1
TRINITY_DN12409_c0_g1	AT1G14610_1	-	-
TRINITY_DN12488_c0_g1	-	Cse_sc000595.1_g040.1	CsG_LG1.g17947.1
TRINITY_DN12410_c0_g1	AT1G03680_1	-	CsG_LG3.g25966.i1
TRINITY_DN96699_c0_g1	-	Cse_sc044088.1_g010.1,Cse_sc003858.1_g030.1	CsG_LG5.g44857.i1,CsG_LG2.g05591.1
TRINITY_DN96699_c1_g2	AT4G03220_1,AT4G15060_1	Cse_sc028437.1_g060.1	CsG_LG1.g27042.1
TRINITY_DN96699_c1_g3	AT5G56820_1	Cse_sc012000.1_g010.1	CsG_LG7.g39024.1
TRINITY_DN96635_c0_g1	AT1G76010_1,AT1G20220_1	Cse_sc022060.1_g020.1,Cse_sc046125.1_g010.1,Cse_sc045525.1_g010.1,Cse_sc029322.1_g010.1,Cse_sc006242.1_g030.1	CsG_LG4.g04416.1,CsG_LG4.g04329.1,CsG_LG4.g04208.1,CsG_LG4.g04433.1,CsG_LG4.g06009.1,CsG_LG4.g04313.1
TRINITY_DN96635_c1_g1	AT1G33490_1,AT4G10140_1	Cse_sc024327.1_g040.1	CsG_LG6.g56617.1
TRINITY_DN96658_c0_g1	-	Cse_sc016236.1_g010.1	CsG_LG8.g55332.1,CsG_LG2.g38440.1,CsG_LG1.g18290.1
TRINITY_DN96658_c1_g1	-	Cse_sc075518.1_g010.1	CsG_LG6.g56664.1,CsG_LG3.g22905.1
TRINITY_DN96658_c1_g2	-	Cse_sc050392.1_g010.1,Cse_sc008022.1_g030.1,Cse_sc014752.1_g030.1	CsG_LG6.g67504.1,CsG_LG5.g03131.1
TRINITY_DN96658_c1_g3	-	Cse_sc008022.1_g030.1	CsG_LG8.g07879.1
TRINITY_DN96658_c1_g4	-	Cse_sc075518.1_g010.1	CsG_LG6.g56664.1
TRINITY_DN96658_c1_g5	-	Cse_sc075518.1_g010.1	CsG_LG6.g56664.1
TRINITY_DN96658_c2_g1	-	Cse_sc050392.1_g010.1	CsG_LG6.g67504.1
TRINITY_DN96658_c3_g1	-	Cse_sc008190.1_g010.1	CsG_LG1.g18290.1
TRINITY_DN96620_c1_g1	AT5G46060_1	Cse_sc006670.1_g070.1,Cse_sc033154.1_g010.1	CsG_LG6.g05414.1,CsG_LG6.g02991.1,CsG_LG6.g34253.1
TRINITY_DN96620_c2_g1	-	-	CsG_LG9.g02232.1
TRINITY_DN96666_c0_g1	AT3G12570_1	Cse_sc016234.1_g060.1	CsG_LG6.g18733.1
TRINITY_DN96666_c0_g2	AT3G12570_1	Cse_sc016234.1_g060.1	CsG_LG6.g18733.1
TRINITY_DN96666_c0_g3	AT2G37570_1	Cse_sc016234.1_g060.1	CsG_LG6.g18733.1
TRINITY_DN96662_c2_g1	-	Cse_sc000496.1_g040.1	CsG_LG9.g69696.1
TRINITY_DN96662_c3_g4	-	Cse_sc005332.1_g010.1	CsG_LG9.g32944.1
TRINITY_DN96662_c4_g1	-	Cse_sc003310.1_g060.1	CsG_LG5.g10164.1
TRINITY_DN96630_c4_g2	AT4G16143_1	Cse_sc004826.1_g010.1	CsG_LG6.g29670.i1,CsG_LG1.g45219.1
TRINITY_DN96645_c0_g1	AT1G71240_1	Cse_sc009329.1_g010.1	CsG_LG6.g12297.1
TRINITY_DN96710_c0_g1	AT1G80740_1	Cse_sc004191.1_g050.1	CsG_LG4.g63485.1,CsG_LG6.g64313.1
TRINITY_DN96710_c0_g3	AT3G23790_1,AT4G14070_1	Cse_sc000907.1_g070.1	CsG_LG1.g60757.i1
TRINITY_DN96710_c0_g4	AT1G50120_1	Cse_sc029575.1_g020.1	CsG_LG3.g04121.1
TRINITY_DN96710_c0_g5	AT4G14070_1	Cse_sc000907.1_g070.1	CsG_LG1.g60757.i1
TRINITY_DN96710_c0_g6	-	Cse_sc000907.1_g070.1	CsG_LG1.g60757.i1
TRINITY_DN96614_c0_g1	AT4G21820_1	Cse_sc007649.1_g030.1	CsG_LG7.g01009.1
TRINITY_DN96631_c1_g1	AT3G16290_1	Cse_sc001147.1_g080.1	CsG_LG3.g01605.1,CsG_LG1.g26371.1
TRINITY_DN96631_c2_g1	AT2G26110_1	Cse_sc045026.1_g010.1	CsG_LG6.g38735.1
TRINITY_DN96631_c2_g2	AT1G31130_1	Cse_sc055363.1_g010.1,Cse_sc045659.1_g010.1	CsG_LG8.g69125.1
TRINITY_DN96631_c2_g3	-	Cse_sc039456.1_g020.1	CsG_LG8.g69125.1
TRINITY_DN96631_c2_g4	AT4G19950_1	Cse_sc055363.1_g010.1	CsG_LG8.g69124.1
TRINITY_DN96631_c2_g5	-	Cse_sc039456.1_g020.1	CsG_LG8.g69125.1
TRINITY_DN96631_c3_g1	-	Cse_sc001990.1_g070.1	CsG_LG2.g49290.i1
TRINITY_DN96680_c0_g2	AT4G10250_1	Cse_sc005061.1_g050.1	CsG_LG7.g50226.1
TRINITY_DN96680_c0_g3	AT4G10250_1	Cse_sc019211.1_g010.1,Cse_sc029844.1_g020.1	CsG_LG7.g50226.1,CsG_LG7.g50275.1
TRINITY_DN96702_c1_g1	-	Cse_sc071392.1_g010.1	CsG_LG6.g51994.1
TRINITY_DN96702_c3_g1	-	Cse_sc001009.1_g060.1,Cse_sc007724.1_g060.1,Cse_sc071392.1_g010.1	CsG_LG6.g01821.1,CsG_LG3.g51409.1,CsG_LG9.g03518.1
TRINITY_DN96702_c3_g2	-	Cse_sc001009.1_g060.1,Cse_sc007724.1_g060.1,Cse_sc071392.1_g010.1	CsG_LG6.g01821.1,CsG_LG7.g68406.1,CsG_LG3.g51409.1,CsG_LG9.g03518.1
TRINITY_DN96702_c3_g4	-	Cse_sc071392.1_g010.1,Cse_sc001009.1_g060.1	CsG_LG6.g01821.1,CsG_LG6.g51994.1
TRINITY_DN96650_c1_g1	AT3G42170_1	Cse_sc022193.1_g020.1,Cse_sc010774.1_g020.1,Cse_sc013242.1_g050.1	CsG_LG2.g06737.1,CsG_LG9.g15158.1,CsG_LG2.g06736.1,CsG_LG6.g11241.1
TRINITY_DN96650_c1_g2	AT5G64880_1	Cse_sc003981.1_g060.1	CsG_LG2.g19180.1
TRINITY_DN96650_c1_g3	-	Cse_sc010774.1_g020.1	CsG_LG2.g06736.1
TRINITY_DN96626_c0_g1	AT2G20680_1	Cse_sc008368.1_g020.1,Cse_sc033764.1_g010.1	CsG_LG8.g14072.i1,CsG_LG9.g49911.1
TRINITY_DN96626_c1_g1	AT5G60790_1	Cse_sc000217.1_g090.1,Cse_sc033889.1_g010.1,Cse_sc011865.1_g030.1	CsG_LG1.g55908.i1,CsG_LG6.g11843.1
TRINITY_DN96626_c1_g2	AT1G22240_1	Cse_sc033889.1_g010.1	CsG_LG6.g11843.1
TRINITY_DN96690_c0_g1	AT2G42590_3	Cse_sc013681.1_g010.1	CsG_LG3.g42332.1
TRINITY_DN96634_c1_g1	AT4G15020_1,AT3G48770_1	Cse_sc005515.1_g040.1,Cse_sc009984.1_g040.1	CsG_LG3.g46463.1
TRINITY_DN96634_c1_g2	-	Cse_sc020459.1_g030.1,Cse_sc024544.1_g010.1	CsG_LG6.g38159.1,CsG_LG5.g02039.1
TRINITY_DN96634_c1_g3	-	-	CsG_LG3.g46463.1
TRINITY_DN96634_c1_g4	-	Cse_sc005515.1_g040.1	CsG_LG3.g46463.1
TRINITY_DN96638_c0_g1	AT1G17250_1,AT2G34930_1,AT2G33030_1	Cse_sc000990.1_g120.1,Cse_sc004292.1_g090.1	CsG_LG2.g46884.1,CsG_LG8.g03582.1,CsG_LG8.g03551.1,CsG_LG8.g01857.1
TRINITY_DN96638_c0_g2	AT5G65700_1,AT1G75820_1,AT1G07390_3	Cse_sc004841.1_g020.1	CsG_LG8.g03498.1,CsG_LG8.g03548.1
TRINITY_DN96638_c0_g3	-	Cse_sc033031.1_g020.1	CsG_LG8.g03484.1
TRINITY_DN96638_c0_g4	AT2G33030_1,AT4G39400_1	Cse_sc019124.1_g020.1,Cse_sc010312.1_g010.1	CsG_LG1.g06071.1,CsG_LG8.g03484.1
TRINITY_DN96638_c0_g5	AT1G75820_1	Cse_sc004841.1_g020.1	CsG_LG8.g03548.1
TRINITY_DN96638_c0_g6	AT1G31500_4	Cse_sc034575.1_g010.1,Cse_sc026916.1_g030.1	CsG_LG8.g40598.i1
TRINITY_DN96638_c0_g7	-	Cse_sc001121.1_g080.1	CsG_LG4.g38772.1
TRINITY_DN96638_c1_g1	AT2G34930_1	Cse_sc033031.1_g020.1	CsG_LG8.g03582.1
TRINITY_DN96675_c1_g1	-	Cse_sc023925.1_g040.1	CsG_LG9.g15400.1,CsG_LG3.g16510.1,CsG_LG7.g02354.i1
TRINITY_DN96675_c3_g2	AT5G01650_2	Cse_sc019500.1_g040.1	CsG_LG8.g48376.i1
TRINITY_DN96675_c3_g3	-	-	CsG_LG4.g61532.1
TRINITY_DN96675_c3_g4	-	Cse_sc038872.1_g010.1	CsG_LG4.g61532.1
TRINITY_DN96675_c3_g5	AT5G01650_2	Cse_sc019500.1_g040.1	CsG_LG8.g48376.i1
TRINITY_DN96675_c3_g6	AT5G01650_2,AT4G35800_1	Cse_sc019500.1_g040.1,Cse_sc038872.1_g010.1	CsG_LG8.g48376.i1,CsG_LG4.g61532.1
TRINITY_DN96675_c3_g7	AT4G35800_1	Cse_sc017532.1_g020.1	CsG_LG2.g24579.1
TRINITY_DN96647_c2_g1	AT3G47680_1	Cse_sc016800.1_g010.1,Cse_sc037478.1_g010.1	CsG_LG1.g18380.1,CsG_LG4.g51931.1
TRINITY_DN96647_c3_g1	-	-	CsG_LG4.g13462.1
TRINITY_DN96647_c5_g1	-	Cse_sc027272.1_g010.1	CsG_LG1.g26349.1
TRINITY_DN96695_c0_g1	AT1G64140_1	Cse_sc002268.1_g050.1	CsG_LG3.g48991.1
TRINITY_DN96708_c1_g1	AT2G21160_1	Cse_sc010737.1_g020.1,Cse_sc004591.1_g060.1	CsG_LG3.g39167.i1,CsG_LG1.g16718.1
TRINITY_DN96657_c0_g1	AT2G04039_3	Cse_sc039961.1_g010.1	CsG_LG9.g16678.1
TRINITY_DN96657_c0_g2	AT2G04039_3	Cse_sc039961.1_g010.1	CsG_LG9.g16678.1
TRINITY_DN96657_c0_g3	AT2G04039_3	Cse_sc039961.1_g010.1	CsG_LG9.g16678.1
TRINITY_DN96657_c0_g4	-	Cse_sc039961.1_g010.1	CsG_LG9.g16678.1
TRINITY_DN96640_c1_g1	-	Cse_sc001028.1_g090.1	CsG_LG4.g00088.1
TRINITY_DN96711_c0_g1	-	Cse_sc003571.1_g080.1	CsG_LG1.g62666.1,CsG_LG5.g52477.1
TRINITY_DN96711_c0_g2	-	Cse_sc001957.1_g070.1	CsG_LG8.g53073.i1,CsG_LG5.g52482.1,CsG_LG9.g72271.1
TRINITY_DN96659_c1_g1	-	Cse_sc003885.1_g050.1	CsG_LG6.g58338.1,CsG_LG7.g00701.1
TRINITY_DN96659_c1_g2	-	-	CsG_LG6.g58338.1
TRINITY_DN96668_c1_g1	-	-	CsG_LG1.g02436.1
TRINITY_DN96668_c1_g3	-	Cse_sc003345.1_g050.1	CsG_LG9.g54487.1
TRINITY_DN96668_c1_g5	AT2G17500_1	Cse_sc001548.1_g030.1	CsG_LG4.g63405.1,CsG_LG9.g54487.1
TRINITY_DN96668_c3_g1	-	Cse_sc003345.1_g050.1	CsG_LG9.g54487.1
TRINITY_DN96668_c4_g1	-	Cse_sc003345.1_g050.1	CsG_LG9.g54487.1
TRINITY_DN96656_c0_g1	AT1G53310_1,AT3G14940_1	Cse_sc001054.1_g050.1,Cse_sc006519.1_g020.1	CsG_LG7.g64105.i1,CsG_LG6.g05793.i1
TRINITY_DN96656_c0_g2	AT4G30790_1,AT2G42600_2	Cse_sc040533.1_g020.1	CsG_LG7.g31814.1
TRINITY_DN96656_c0_g4	AT1G53310_1	Cse_sc045144.1_g030.1	CsG_LG5.g53470.1
TRINITY_DN96656_c0_g5	AT4G30790_1	Cse_sc040533.1_g020.1	CsG_LG7.g31814.1
TRINITY_DN96674_c2_g1	-	Cse_sc007572.1_g020.1,Cse_sc002171.1_g110.1	CsG_LG2.g18839.1,CsG_LG4.g63476.1
TRINITY_DN96674_c2_g2	AT1G62040_2	Cse_sc006130.1_g040.1,Cse_sc011301.1_g040.1	CsG_LG7.g61496.1,CsG_LG8.g65911.i1
TRINITY_DN96674_c2_g3	AT1G62040_2	Cse_sc006130.1_g040.1	CsG_LG7.g61496.1
TRINITY_DN96642_c1_g1	-	Cse_sc010741.1_g010.1,Cse_sc025236.1_g020.1	CsG_LG5.g47692.1,CsG_LG8.g06888.1,CsG_LG4.g08645.1,CsG_LG7.g26600.1
TRINITY_DN96642_c1_g2	-	-	CsG_LG5.g47692.1
TRINITY_DN96642_c1_g3	-	Cse_sc010627.1_g030.1	CsG_LG8.g29928.1,CsG_LG5.g47692.1,CsG_LG6.g53726.1
TRINITY_DN96642_c1_g6	-	Cse_sc152678.1_g010.1	CsG_LG6.g42905.1
TRINITY_DN96682_c1_g3	AT1G48580_1,AT4G34050_1	Cse_sc010129.1_g070.1,Cse_sc018967.1_g010.1	CsG_LG9.g25138.1,CsG_LG4.g11142.1,CsG_LG6.g03185.1
TRINITY_DN96691_c1_g1	AT1G66350_1	Cse_sc001467.1_g110.1	CsG_LG4.g62650.1
TRINITY_DN96691_c2_g1	AT2G43020_1	Cse_sc001458.1_g020.1,Cse_sc027658.1_g030.1,Cse_sc010093.1_g010.1,Cse_sc001949.1_g010.1	CsG_LG5.g01981.1,CsG_LG3.g42478.i1,CsG_LG7.g03601.1,CsG_LG5.g52495.1
TRINITY_DN96691_c2_g2	-	Cse_sc001458.1_g020.1	CsG_LG5.g52495.1
TRINITY_DN96633_c1_g1	AT1G14550_1	Cse_sc014590.1_g010.1	CsG_LG9.g55964.1
TRINITY_DN96633_c1_g2	-	Cse_sc028160.1_g020.1	CsG_LG9.g68667.1,CsG_LG4.g60892.1,CsG_LG1.g17476.1
TRINITY_DN96633_c1_g3	AT1G14550_1,AT1G14540_1	Cse_sc010400.1_g030.1,Cse_sc056811.1_g010.1	CsG_LG9.g55927.1,CsG_LG9.g55932.1
TRINITY_DN96633_c1_g4	AT1G14540_1	Cse_sc282870.1_g010.1	CsG_LG9.g55939.1
TRINITY_DN96633_c1_g5	AT1G14550_1	Cse_sc010400.1_g030.1	CsG_LG9.g55966.1
TRINITY_DN96633_c2_g1	AT5G58390_1	Cse_sc014590.1_g010.1	CsG_LG9.g55964.1
TRINITY_DN96660_c0_g1	-	Cse_sc005938.1_g040.1	CsG_LG1.g52434.1
TRINITY_DN96660_c1_g1	-	Cse_sc000941.1_g090.1,Cse_sc003668.1_g010.1,Cse_sc002490.1_g030.1	CsG_LG3.g48189.1,CsG_LG6.g05429.1
TRINITY_DN96660_c3_g1	-	-	CsG_LG2.g24559.1
TRINITY_DN96692_c0_g1	AT2G32530_1	Cse_sc020012.1_g050.1	CsG_LG7.g69018.i1
TRINITY_DN96667_c0_g1	AT5G57490_1	Cse_sc011275.1_g020.1	CsG_LG8.g19202.1
TRINITY_DN96667_c1_g1	AT5G57490_1	Cse_sc011207.1_g030.1	CsG_LG7.g29575.i1
TRINITY_DN96667_c2_g1	AT5G57490_1	Cse_sc011275.1_g020.1	CsG_LG8.g19202.1
TRINITY_DN96664_c0_g1	AT3G02190_1	-	CsG_LG5.g07404.i1
TRINITY_DN96664_c0_g2	AT4G31985_1,AT2G25210_1	-	CsG_LG5.g07404.i1
TRINITY_DN96629_c0_g1	AT2G02590_1	Cse_sc025963.1_g010.1	CsG_LG3.g37378.1
TRINITY_DN96697_c0_g1	-	Cse_sc024524.1_g030.1	CsG_LG7.g28713.1
TRINITY_DN96697_c0_g2	AT4G26000_1	Cse_sc024524.1_g030.1	CsG_LG7.g28713.1
TRINITY_DN96701_c0_g1	-	-	CsG_LG3.g42531.1
TRINITY_DN96701_c2_g1	-	Cse_sc006401.1_g050.1	CsG_LG6.g59157.1
TRINITY_DN96701_c2_g2	AT1G72860_1,AT1G17600_1	Cse_sc000097.1_g080.1,Cse_sc000097.1_g100.1,Cse_sc018671.1_g020.1,Cse_sc006226.1_g090.1,Cse_sc035557.1_g010.1	CsG_LG6.g00636.1,CsG_LG6.g00606.1,CsG_LG6.g01120.1,CsG_LG6.g01131.1,CsG_LG6.g01057.1
TRINITY_DN96701_c2_g8	AT5G45050_1	Cse_sc023041.1_g030.1	CsG_LG6.g00510.1
TRINITY_DN96701_c2_g9	AT1G17600_1	Cse_sc003351.1_g010.1	CsG_LG6.g00477.1
TRINITY_DN96617_c0_g1	AT1G50940_1	Cse_sc035664.1_g020.1	CsG_LG8.g65461.i1
TRINITY_DN96617_c0_g2	AT1G50940_1	Cse_sc035664.1_g020.1	CsG_LG8.g65461.i1
TRINITY_DN96672_c0_g1	AT1G76900_1	Cse_sc041542.1_g020.1	CsG_sc1171.g00001.i1
TRINITY_DN96672_c1_g1	AT5G51300_1	-	-
TRINITY_DN96672_c2_g1	AT2G01140_1	Cse_sc014955.1_g020.1	CsG_LG5.g24723.1
TRINITY_DN96636_c0_g1	AT1G10470_1	Cse_sc006717.1_g090.1	CsG_LG8.g17001.1
TRINITY_DN96641_c1_g1	AT3G52230_1	Cse_sc004593.1_g050.1	CsG_LG2.g49141.i1
TRINITY_DN96641_c2_g4	-	Cse_sc016692.1_g030.1	CsG_LG7.g72906.i1
TRINITY_DN96641_c2_g6	-	Cse_sc004593.1_g050.1	CsG_LG2.g49141.i1
TRINITY_DN96641_c2_g7	-	Cse_sc022056.1_g010.1	CsG_LG7.g73063.1
TRINITY_DN96709_c3_g1	-	-	CsG_LG6.g05498.1,CsG_LG4.g60377.1
TRINITY_DN96709_c3_g2	-	-	CsG_LG4.g60377.1
TRINITY_DN96709_c3_g3	-	-	CsG_LG4.g60377.1
TRINITY_DN96709_c3_g4	-	-	CsG_LG7.g09694.1
TRINITY_DN96709_c3_g6	-	Cse_sc004486.1_g030.1	CsG_LG2.g57373.1
TRINITY_DN96709_c3_g7	-	-	CsG_LG8.g34071.1
TRINITY_DN96709_c3_g8	-	-	CsG_LG2.g57373.1
TRINITY_DN96709_c3_g10	-	-	CsG_LG2.g46519.1
TRINITY_DN96704_c0_g1	AT1G06520_1	Cse_sc021053.1_g030.1	CsG_LG2.g36377.1
TRINITY_DN96704_c0_g3	AT1G06520_1	Cse_sc021053.1_g030.1	CsG_LG2.g36377.1
TRINITY_DN96673_c1_g1	AT2G45150_1	Cse_sc004553.1_g020.1	CsG_LG7.g11760.i1
TRINITY_DN96703_c3_g1	AT3G06350_1	Cse_sc005295.1_g100.1,Cse_sc002520.1_g030.1,Cse_sc009158.1_g020.1	CsG_LG2.g20937.1
TRINITY_DN96703_c3_g2	-	Cse_sc000051.1_g220.1	CsG_LG2.g20937.1
TRINITY_DN96678_c1_g1	-	Cse_sc021466.1_g070.1,Cse_sc001028.1_g040.1	CsG_LG4.g09364.1
TRINITY_DN96678_c4_g1	AT4G26300_1	Cse_sc004237.1_g080.1,Cse_sc001028.1_g040.1	CsG_LG2.g18602.1
TRINITY_DN96678_c4_g2	-	Cse_sc000760.1_g030.1	CsG_LG9.g03496.1
TRINITY_DN96678_c4_g3	AT1G66530_1,AT4G26300_1	Cse_sc003564.1_g070.1	CsG_LG2.g18602.1,CsG_LG7.g14624.1
TRINITY_DN96678_c5_g1	AT1G66530_1,AT4G26300_1	Cse_sc000378.1_g090.1,Cse_sc015723.1_g040.1	CsG_LG8.g69283.1,CsG_LG6.g02728.1
TRINITY_DN96678_c5_g2	AT4G26300_1	Cse_sc010517.1_g010.1	CsG_LG1.g10259.1
TRINITY_DN96678_c5_g3	AT1G66530_1	Cse_sc024322.1_g020.1	CsG_LG9.g71483.1
TRINITY_DN96678_c5_g4	AT4G26300_1	Cse_sc016252.1_g010.1	CsG_LG1.g11699.1
TRINITY_DN96678_c5_g6	AT1G66530_1,AT4G26300_1	Cse_sc047579.1_g010.1	CsG_LG4.g46344.1
TRINITY_DN96678_c5_g7	AT4G26300_1	Cse_sc009228.1_g010.1	CsG_LG6.g02728.1
TRINITY_DN96648_c4_g3	AT1G10760_1	Cse_sc006370.1_g020.1	CsG_LG9.g04640.i1
TRINITY_DN96616_c0_g2	AT1G04120_1	Cse_sc000087.1_g160.1,Cse_sc009679.1_g050.1	CsG_LG5.g18312.1,CsG_LG1.g13308.1
TRINITY_DN96616_c1_g1	AT5G27640_2,AT5G25780_1	Cse_sc010226.1_g040.1	CsG_LG8.g29360.1,CsG_LG1.g40962.i1
TRINITY_DN96616_c1_g3	AT2G37690_1	Cse_sc000576.1_g040.1,Cse_sc000880.1_g060.1	CsG_LG6.g14593.i1
TRINITY_DN96616_c1_g4	AT1G77140_1	Cse_sc011328.1_g020.1,Cse_sc000880.1_g060.1	CsG_LG4.g25642.i1
TRINITY_DN96628_c0_g1	AT4G02290_1	Cse_sc008612.1_g040.1,Cse_sc065071.1_g010.1	CsG_LG9.g62907.1,CsG_LG6.g52893.1
TRINITY_DN96628_c0_g2	AT1G02800_1	Cse_sc029082.1_g010.1	CsG_LG9.g62907.1
TRINITY_DN96628_c1_g1	-	Cse_sc032875.1_g030.1	CsG_LG1.g10767.1
TRINITY_DN96655_c4_g2	AT5G18650_1,AT3G62970_1	Cse_sc006199.1_g030.1	CsG_LG3.g46837.1
TRINITY_DN96652_c0_g1	AT4G32410_1,AT5G05170_1	Cse_sc011059.1_g010.1	CsG_LG7.g07382.i1
TRINITY_DN96652_c0_g2	AT1G18670_1	Cse_sc019038.1_g070.1	CsG_LG2.g44626.i1
TRINITY_DN96652_c0_g3	AT1G74330_1	Cse_sc015298.1_g020.1	CsG_LG6.g49287.i1
TRINITY_DN96652_c0_g4	AT5G17420_1	Cse_sc028328.1_g010.1	CsG_LG7.g31866.1
TRINITY_DN96652_c0_g5	AT5G05170_1	Cse_sc011059.1_g010.1	CsG_LG9.g51739.i1
TRINITY_DN96652_c0_g6	AT1G18670_1	Cse_sc019038.1_g070.1	CsG_LG2.g44626.i1
TRINITY_DN96686_c0_g1	-	Cse_sc036034.1_g020.1	CsG_LG4.g34100.1
TRINITY_DN96684_c0_g1	AT5G34940_2	Cse_sc000959.1_g020.1,Cse_sc003086.1_g030.1,Cse_sc038818.1_g030.1	CsG_LG2.g36470.1,CsG_LG5.g06113.i1
TRINITY_DN96700_c0_g1	AT5G60930_1	Cse_sc003182.1_g010.1	CsG_LG8.g73996.1
TRINITY_DN96700_c0_g2	AT5G60930_1	Cse_sc003182.1_g010.1	CsG_LG8.g73996.1
TRINITY_DN96700_c0_g3	AT5G60930_1	Cse_sc003182.1_g010.1,Cse_sc008379.1_g030.1	CsG_LG8.g73996.1
TRINITY_DN96700_c1_g2	AT3G15355_1,AT1G53025_1,AT1G53023_1	Cse_sc017441.1_g010.1	CsG_LG6.g05128.1
TRINITY_DN96700_c1_g3	AT3G15355_1	Cse_sc017441.1_g020.1	CsG_LG6.g05144.1
TRINITY_DN96707_c0_g1	-	-	CsG_LG2.g00108.1
TRINITY_DN96671_c0_g1	AT5G24910_1	Cse_sc032967.1_g010.1	CsG_LG8.g51015.1
TRINITY_DN96671_c0_g2	-	Cse_sc032967.1_g010.1	CsG_LG8.g51015.1
TRINITY_DN96671_c0_g3	AT5G24910_1	Cse_sc032967.1_g010.1	CsG_LG8.g51015.1
TRINITY_DN96643_c0_g2	-	Cse_sc018071.1_g030.1	CsG_LG1.g36245.1
TRINITY_DN96643_c1_g1	AT2G12880_1	Cse_sc018071.1_g030.1,Cse_sc012883.1_g010.1	CsG_LG6.g36441.1,CsG_LG3.g01429.1,CsG_LG9.g05294.1,CsG_LG6.g46491.1,CsG_LG1.g36245.1
TRINITY_DN96643_c1_g4	AT2G12880_1	Cse_sc012883.1_g010.1	CsG_LG8.g50782.1
TRINITY_DN96643_c1_g5	AT2G12880_1	Cse_sc012883.1_g010.1	CsG_LG6.g37618.1
TRINITY_DN96654_c0_g1	AT5G14670_1	Cse_sc005331.1_g020.1	CsG_LG8.g52267.1
TRINITY_DN96654_c0_g2	AT5G14670_1	Cse_sc012885.1_g010.1	CsG_LG6.g48375.1
TRINITY_DN96654_c0_g4	AT1G78060_1	Cse_sc001607.1_g060.1,Cse_sc008122.1_g040.1,Cse_sc022379.1_g020.1,Cse_sc036659.1_g020.1	CsG_LG4.g14846.1,CsG_LG6.g49912.1,CsG_LG1.g51008.1,CsG_LG5.g24061.1
TRINITY_DN96654_c0_g5	AT3G62290_1	Cse_sc000201.1_g060.1	CsG_LG4.g35121.1
TRINITY_DN96654_c0_g6	AT1G64720_1,AT1G49340_2	Cse_sc003508.1_g040.1,Cse_sc031670.1_g010.1	CsG_LG1.g11198.i1,CsG_LG6.g09547.1
TRINITY_DN96654_c0_g7	AT3G33530_3	Cse_sc012885.1_g010.1	CsG_LG6.g48375.1
TRINITY_DN96618_c0_g1	AT3G26720_1	Cse_sc000580.1_g100.1	CsG_LG8.g69268.1,CsG_LG4.g32641.i1
TRINITY_DN96618_c0_g3	AT4G24020_1	Cse_sc005028.1_g090.1	CsG_LG3.g48276.1
TRINITY_DN96618_c0_g4	-	Cse_sc005028.1_g090.1	CsG_LG3.g48276.1
TRINITY_DN96646_c0_g1	AT4G38430_1	Cse_sc004735.1_g060.1	CsG_LG5.g39637.i1
TRINITY_DN96646_c1_g1	AT4G38430_1	Cse_sc020169.1_g030.1	CsG_LG3.g38449.i1
TRINITY_DN96646_c1_g2	AT4G38430_1	Cse_sc020169.1_g030.1	CsG_LG3.g38449.i1
TRINITY_DN96698_c1_g1	AT3G54660_1,AT3G60830_1,AT2G24200_1	Cse_sc006673.1_g030.1,Cse_sc026202.1_g020.1,Cse_sc000996.1_g040.1	CsG_LG2.g44818.1,CsG_LG9.g12623.1,CsG_LG4.g06639.1,CsG_LG7.g32134.1
TRINITY_DN96698_c1_g2	AT3G21175_1	Cse_sc022336.1_g030.1	CsG_LG5.g46678.i1
TRINITY_DN96698_c1_g3	-	Cse_sc022336.1_g030.1	CsG_LG5.g46678.i1
TRINITY_DN96698_c1_g4	AT3G54660_1	Cse_sc003007.1_g100.1	CsG_LG2.g44818.1
TRINITY_DN96679_c0_g1	AT2G24190_2,AT3G61220_2	Cse_sc033531.1_g010.1,Cse_sc066242.1_g010.1,Cse_sc006814.1_g010.1	CsG_LG9.g70774.1,CsG_LG3.g52068.i1,CsG_LG9.g70772.i1
TRINITY_DN96688_c0_g1	AT3G28890_1	Cse_sc012814.1_g030.1	CsG_LG9.g67644.1
TRINITY_DN96688_c1_g1	AT5G63930_1,AT5G53320_1,AT3G53240_1,AT1G35710_1,AT1G75820_1	Cse_sc018239.1_g010.1,Cse_sc091885.1_g010.1,Cse_sc020317.1_g010.1	CsG_LG9.g67582.1,CsG_LG9.g68235.1,CsG_LG9.g67897.1
TRINITY_DN96688_c1_g2	AT5G14520_1	Cse_sc005822.1_g030.1,Cse_sc027069.1_g020.1	CsG_LG5.g72807.i1,CsG_LG9.g67944.1
TRINITY_DN96688_c1_g4	AT1G19180_1	Cse_sc005822.1_g030.1	CsG_LG5.g72807.i1
TRINITY_DN96688_c1_g5	AT2G15320_1	Cse_sc018239.1_g010.1	CsG_LG9.g67582.1,CsG_LG9.g68235.1
TRINITY_DN96688_c1_g6	AT1G71830_1	Cse_sc091885.1_g010.1	CsG_LG9.g67897.1
TRINITY_DN96688_c1_g7	AT1G19180_1	Cse_sc005822.1_g030.1	CsG_LG5.g72807.i1
TRINITY_DN96688_c1_g8	AT5G46330_1	Cse_sc021319.1_g010.1	CsG_LG9.g69656.1
TRINITY_DN96621_c0_g1	-	Cse_sc016667.1_g020.1	CsG_LG6.g63449.1,CsG_LG5.g59024.1
TRINITY_DN96621_c1_g1	-	Cse_sc003965.1_g030.1	CsG_LG6.g61580.1
TRINITY_DN96621_c2_g1	-	Cse_sc003965.1_g030.1	CsG_LG3.g17059.1
TRINITY_DN96621_c2_g2	AT4G19490_1,AT1G20220_1	Cse_sc011059.1_g020.1,Cse_sc029322.1_g010.1,Cse_sc003965.1_g030.1	CsG_LG3.g17059.1,CsG_LG7.g07383.1,CsG_LG2.g07754.1
TRINITY_DN96621_c3_g1	-	Cse_sc000846.1_g070.1	CsG_LG8.g31219.1
TRINITY_DN96651_c0_g1	AT4G32850_8	Cse_sc061806.1_g010.1,Cse_sc008738.1_g030.1,Cse_sc012103.1_g030.1	CsG_LG7.g72031.1,CsG_LG8.g56773.1,CsG_LG6.g66342.1,CsG_LG4.g61965.1
TRINITY_DN96651_c0_g2	AT1G75220_1	Cse_sc009147.1_g030.1	CsG_LG8.g56773.1
TRINITY_DN96627_c0_g1	AT5G52230_1	Cse_sc000052.1_g100.1	CsG_LG8.g27943.i1
TRINITY_DN96706_c0_g1	AT1G65070_2	Cse_sc004182.1_g020.1,Cse_sc039021.1_g020.1	CsG_LG2.g01255.1,CsG_LG9.g40024.1,CsG_LG1.g47058.1
TRINITY_DN96663_c0_g1	AT5G18610_1	Cse_sc000923.1_g020.1	CsG_LG3.g46430.1
TRINITY_DN96663_c1_g1	AT1G76680_2,AT1G76690_1	Cse_sc008615.1_g020.1,Cse_sc031883.1_g010.1,Cse_sc254597.1_g010.1	CsG_LG5.g44999.i1,CsG_LG4.g40226.1
TRINITY_DN96663_c1_g2	AT3G14680_1,AT3G14630_1,AT3G14610_1	Cse_sc005654.1_g030.1	CsG_LG8.g30168.1
TRINITY_DN96663_c1_g3	-	Cse_sc005654.1_g020.1	CsG_LG8.g30166.1
TRINITY_DN96663_c1_g4	AT3G14680_1	Cse_sc005654.1_g020.1	CsG_LG9.g21939.1,CsG_LG9.g09761.1
TRINITY_DN96663_c1_g5	-	Cse_sc009898.1_g010.1	CsG_LG8.g72664.1
TRINITY_DN96663_c1_g6	AT3G14640_1	Cse_sc005654.1_g020.1	CsG_LG8.g30166.1
TRINITY_DN96687_c1_g2	-	Cse_sc005536.1_g060.1	CsG_LG5.g20515.1
TRINITY_DN96687_c1_g3	-	Cse_sc005536.1_g070.1	CsG_LG4.Cse_sc005536.1_g070.1
TRINITY_DN96687_c2_g1	-	Cse_sc024894.1_g010.1,Cse_sc000641.1_g040.1,Cse_sc075738.1_g010.1,Cse_sc013161.1_g020.1	CsG_LG9.g13440.1,CsG_LG9.g62380.1,CsG_LG8.g13846.1,CsG_LG2.g06331.1,CsG_LG8.g24631.1
TRINITY_DN96687_c2_g2	-	Cse_sc075738.1_g010.1	CsG_LG4.g22960.1
TRINITY_DN96687_c2_g3	-	-	CsG_LG9.g62380.1
TRINITY_DN96687_c2_g4	-	Cse_sc019358.1_g030.1	CsG_LG2.g06331.1
TRINITY_DN96687_c2_g5	-	-	CsG_LG9.g56508.1
TRINITY_DN96687_c2_g6	-	-	CsG_LG2.g06331.1
TRINITY_DN96705_c0_g1	AT3G23890_1	Cse_sc010824.1_g040.1	CsG_LG1.g38375.1
TRINITY_DN96705_c1_g1	AT3G23890_1	Cse_sc222060.1_g010.1,Cse_sc004197.1_g020.1,Cse_sc006764.1_g020.1	CsG_LG2.g37996.1,CsG_LG4.g09687.1,CsG_LG4.g09857.1
TRINITY_DN96705_c1_g2	AT3G23890_1	Cse_sc017039.1_g010.1,Cse_sc023738.1_g020.1,Cse_sc009209.1_g030.1,Cse_sc000279.1_g110.1,Cse_sc000279.1_g130.1	CsG_LG4.g12703.1,CsG_LG4.g11857.1,CsG_LG5.g68956.1
TRINITY_DN96705_c1_g3	AT3G23890_1	Cse_sc017039.1_g010.1	CsG_LG4.g12703.1
TRINITY_DN96705_c1_g4	AT3G23890_1	Cse_sc009230.1_g020.1	CsG_LG2.g21650.1
TRINITY_DN96689_c0_g1	-	Cse_sc008731.1_g020.1	CsG_LG7.g70225.i1
TRINITY_DN96625_c2_g2	-	Cse_sc016156.1_g050.1,Cse_sc000573.1_g120.1	CsG_LG3.g04635.i1
TRINITY_DN96625_c2_g6	-	Cse_sc008002.1_g030.1,Cse_sc005011.1_g050.1	CsG_LG2.g12097.1
TRINITY_DN96676_c3_g1	AT4G09150_2	Cse_sc055017.1_g010.1	CsG_LG6.g12799.1
TRINITY_DN96676_c4_g1	AT1G79150_1	Cse_sc025564.1_g020.1	CsG_LG7.g60571.1,CsG_LG1.g51529.1
TRINITY_DN96676_c4_g2	AT1G79150_1	Cse_sc025564.1_g020.1	CsG_LG7.g60571.1
TRINITY_DN96676_c4_g3	AT1G79150_1	Cse_sc025564.1_g020.1	CsG_LG7.g60571.1
TRINITY_DN96676_c5_g1	AT4G10810_1	Cse_sc000199.1_g040.1	CsG_LG6.g22358.1
TRINITY_DN96683_c0_g1	-	Cse_sc023327.1_g020.1,Cse_sc000661.1_g070.1,Cse_sc023179.1_g010.1	CsG_LG8.g17837.i1,CsG_LG8.g72390.1,CsG_LG9.g15834.1,CsG_LG8.g72366.1
TRINITY_DN96623_c3_g2	AT5G26760_2	Cse_sc000236.1_g040.1	CsG_LG6.g10598.1
TRINITY_DN96623_c4_g2	AT1G10630_1	Cse_sc005331.1_g020.1	CsG_LG9.g04796.1
TRINITY_DN96623_c6_g1	AT5G26760_2	Cse_sc000236.1_g040.1	CsG_LG6.g10598.1
TRINITY_DN96670_c0_g1	AT1G43760_1	Cse_sc032419.1_g010.1	CsG_LG5.g37497.1
TRINITY_DN96670_c0_g2	-	Cse_sc003633.1_g020.1,Cse_sc009936.1_g020.1	CsG_LG5.g00485.1,CsG_LG1.g64794.1
TRINITY_DN96670_c0_g3	-	Cse_sc035043.1_g010.1	CsG_LG1.g01823.1
TRINITY_DN96670_c1_g1	AT5G67360_1	Cse_sc000504.1_g010.1	CsG_LG3.g23876.1
TRINITY_DN96670_c3_g1	AT2G01050_1	Cse_sc002319.1_g030.1,Cse_sc010295.1_g020.1,Cse_sc000024.1_g140.1	CsG_LG5.g03054.1,CsG_LG7.g02043.1,CsG_LG8.g09967.1,CsG_LG5.g02374.1
TRINITY_DN96670_c3_g2	-	Cse_sc000704.1_g040.1	CsG_LG5.g02374.1
TRINITY_DN96670_c3_g3	-	Cse_sc002319.1_g030.1	CsG_LG9.g39777.1
TRINITY_DN96665_c0_g1	-	Cse_sc005149.1_g040.1	CsG_LG5.g54211.1
TRINITY_DN96665_c1_g1	AT5G04730_1	Cse_sc018248.1_g020.1,Cse_sc024857.1_g020.1,Cse_sc022650.1_g010.1	CsG_LG5.g07691.i1,CsG_LG4.g24737.1,CsG_LG5.g07952.1
TRINITY_DN96615_c2_g1	-	Cse_sc015392.1_g020.1	CsG_LG5.g61633.i1
TRINITY_DN96615_c2_g2	AT4G30420_1	Cse_sc016278.1_g020.1	CsG_LG5.g61645.1
TRINITY_DN96615_c3_g1	-	Cse_sc035124.1_g010.1	CsG_LG6.g00393.1
TRINITY_DN96615_c4_g1	-	Cse_sc008378.1_g020.1	CsG_LG4.g35655.1
TRINITY_DN96615_c5_g1	-	Cse_sc338521.1_g010.1	CsG_LG7.g02565.1
TRINITY_DN96615_c7_g1	-	Cse_sc003053.1_g080.1	CsG_LG7.g02568.1
TRINITY_DN96612_c2_g2	-	Cse_sc004370.1_g060.1	CsG_LG7.g64575.i1
TRINITY_DN96612_c2_g3	-	Cse_sc024406.1_g010.1,Cse_sc003844.1_g070.1	CsG_LG6.g18610.i1,CsG_LG1.g32404.1
TRINITY_DN96694_c0_g1	AT4G12290_1	Cse_sc019579.1_g020.1	CsG_LG1.g15105.1
TRINITY_DN96694_c0_g2	AT4G12280_1	Cse_sc019579.1_g020.1	CsG_LG1.g15105.1
TRINITY_DN96653_c0_g1	AT4G33985_1	Cse_sc001298.1_g030.1	CsG_LG7.g72339.1
TRINITY_DN96624_c0_g1	AT4G00110_1	Cse_sc009840.1_g040.1	CsG_LG1.g26634.1
TRINITY_DN96685_c1_g2	AT3G05030_1	Cse_sc023700.1_g030.1	CsG_LG5.g15883.1
TRINITY_DN96685_c1_g3	-	-	CsG_LG4.g35230.1,CsG_LG3.g50285.1
TRINITY_DN96685_c1_g4	AT3G05030_1	Cse_sc023700.1_g030.1	CsG_LG5.g15883.1
TRINITY_DN96685_c1_g6	-	Cse_sc023700.1_g030.1	CsG_LG5.g15883.1
TRINITY_DN96613_c0_g1	AT2G27430_1	Cse_sc022335.1_g030.1	CsG_LG9.g42395.1
TRINITY_DN96613_c0_g2	-	Cse_sc022335.1_g030.1	CsG_LG9.g42395.1
TRINITY_DN96681_c0_g1	AT1G64260_1	Cse_sc008476.1_g020.1,Cse_sc019057.1_g030.1	CsG_LG3.g47963.1,CsG_LG7.g02030.1
TRINITY_DN96696_c0_g1	AT3G03890_1	Cse_sc006992.1_g050.1	CsG_LG8.g07342.i1
TRINITY_DN96696_c0_g2	AT3G59140_1	Cse_sc002354.1_g020.1	CsG_LG2.g57514.1
TRINITY_DN96661_c0_g1	AT1G76850_1	Cse_sc002845.1_g020.1	CsG_LG7.g04591.1,CsG_LG7.g04596.1,CsG_LG7.g52366.1
TRINITY_DN4718_c0_g1	AT3G48560_1	Cse_sc061066.1_g020.1	CsG_LG6.g60210.1
TRINITY_DN4796_c0_g1	AT3G22310_1	Cse_sc005221.1_g020.1	CsG_LG5.g22580.1
TRINITY_DN4796_c0_g2	AT1G20920_1	Cse_sc005221.1_g020.1	CsG_LG7.g08361.1
TRINITY_DN4794_c0_g1	AT4G23730_1	Cse_sc012960.1_g040.1	CsG_LG7.g29214.i1
TRINITY_DN4734_c0_g1	-	Cse_sc004688.1_g010.1	CsG_LG1.g45071.1
TRINITY_DN4742_c0_g1	AT4G16480_1	Cse_sc004473.1_g030.1	CsG_LG1.g30759.1
TRINITY_DN4792_c0_g1	-	Cse_sc003870.1_g050.1	CsG_LG7.g66064.i1
TRINITY_DN4740_c0_g1	AT4G40000_1	Cse_sc004846.1_g060.1	CsG_LG8.g47607.1
TRINITY_DN80311_c0_g1	AT1G27180_1	Cse_sc015220.1_g030.1	CsG_LG8.g75497.1
TRINITY_DN80370_c0_g1	AT5G56790_1	Cse_sc022952.1_g010.1	CsG_LG4.g26413.1
TRINITY_DN80369_c0_g1	-	Cse_sc031984.1_g020.1,Cse_sc013816.1_g010.1	CsG_LG5.g35927.1,CsG_LG9.g47907.1
TRINITY_DN80323_c1_g1	-	-	CsG_LG7.g71357.1
TRINITY_DN80354_c0_g1	AT1G21750_1	Cse_sc005762.1_g030.1,Cse_sc011289.1_g030.1	CsG_LG3.g00710.i1
TRINITY_DN80399_c0_g1	AT5G64220_1	Cse_sc002403.1_g060.1	CsG_LG1.g43167.1
TRINITY_DN80398_c0_g1	-	Cse_sc002697.1_g040.1	CsG_LG5.g08562.1
TRINITY_DN80341_c0_g1	-	-	CsG_LG2.g10762.1
TRINITY_DN80321_c0_g1	-	Cse_sc003509.1_g050.1	CsG_LG8.g53492.i1
TRINITY_DN80321_c1_g1	AT1G44110_1	Cse_sc003509.1_g050.1	CsG_LG8.g53492.i1
TRINITY_DN80408_c0_g1	-	Cse_sc034331.1_g030.1	CsG_LG3.g13207.1
TRINITY_DN80342_c0_g1	AT3G22470_1	Cse_sc004193.1_g110.1	CsG_LG2.g20026.1
TRINITY_DN80375_c0_g1	AT3G11340_1	Cse_sc038065.1_g030.1	CsG_LG6.g58821.1
TRINITY_DN80331_c0_g1	AT1G76170_1	Cse_sc047741.1_g010.1	CsG_LG3.g52599.1
TRINITY_DN80331_c1_g1	AT2G44270_2	Cse_sc047741.1_g010.1	CsG_LG3.g52599.1
TRINITY_DN80395_c0_g1	AT5G61460_1	Cse_sc013313.1_g030.1	CsG_LG4.g12642.i1
TRINITY_DN80333_c0_g1	AT1G80490_2	Cse_sc003793.1_g100.1	CsG_LG5.g05801.1
TRINITY_DN80312_c0_g1	-	Cse_sc012658.1_g050.1	CsG_LG5.g54955.1
TRINITY_DN80314_c0_g1	-	Cse_sc044665.1_g010.1	CsG_LG8.g72783.1
TRINITY_DN80373_c0_g1	AT2G18660_1	Cse_sc006968.1_g040.1	CsG_LG5.g08747.1
TRINITY_DN80381_c0_g1	AT3G63088_1	Cse_sc028720.1_g010.1	-
TRINITY_DN80348_c0_g1	AT2G42800_1	Cse_sc008950.1_g030.1	CsG_LG3.g42419.1
TRINITY_DN80376_c0_g1	AT3G27120_1	Cse_sc009640.1_g050.1	CsG_LG2.g42256.1,CsG_LG2.g42273.1
TRINITY_DN80405_c0_g1	ATMG00220_1	Cse_sc043283.1_g030.1	CsG_LG3.g32228.i1
TRINITY_DN80344_c0_g1	AT2G24130_1	Cse_sc032695.1_g020.1	CsG_LG5.g08295.1
TRINITY_DN80320_c0_g1	-	-	CsG_LG6.g03765.1
TRINITY_DN80343_c0_g1	AT3G48000_1	Cse_sc007222.1_g050.1	CsG_LG4.g55783.i1
TRINITY_DN80313_c0_g1	AT4G25120_1	Cse_sc025881.1_g010.1	-
TRINITY_DN80340_c0_g1	AT3G48000_1	Cse_sc037327.1_g010.1	CsG_LG7.g61078.i1
TRINITY_DN80372_c0_g1	AT4G38180_1	Cse_sc002543.1_g090.1,Cse_sc010685.1_g040.1	CsG_LG6.g54650.1,CsG_LG6.g23743.i1
TRINITY_DN80366_c0_g1	AT4G21060_1	Cse_sc009846.1_g010.1	CsG_LG7.g05336.i1
TRINITY_DN80335_c0_g1	-	-	CsG_LG6.g50075.1
TRINITY_DN80338_c0_g1	AT5G54370_1	Cse_sc055026.1_g010.1	CsG_LG7.g62959.1
TRINITY_DN80361_c0_g1	-	Cse_sc012570.1_g020.1	CsG_LG9.g46625.1
TRINITY_DN80361_c1_g1	-	Cse_sc012570.1_g020.1	CsG_LG9.g46625.1
TRINITY_DN80391_c0_g1	AT5G21960_1	Cse_sc006283.1_g020.1	CsG_LG7.g20497.1
TRINITY_DN80322_c0_g1	-	Cse_sc003384.1_g060.1	CsG_LG6.g22564.1
TRINITY_DN80364_c0_g1	AT2G30360_1	Cse_sc006690.1_g030.1	CsG_LG1.g09134.1
TRINITY_DN80364_c0_g2	AT3G08720_1	Cse_sc000013.1_g260.1	CsG_LG7.g00348.1
TRINITY_DN80385_c0_g1	AT2G37030_1	Cse_sc011444.1_g030.1	CsG_LG2.g37294.1
TRINITY_DN80318_c0_g1	AT2G31060_3,AT5G13650_2	Cse_sc003534.1_g020.1,Cse_sc023967.1_g010.1	CsG_LG8.g15025.i1,CsG_LG5.g30652.i1
TRINITY_DN80318_c0_g2	AT2G31060_3	Cse_sc003534.1_g020.1	CsG_LG8.g15025.i1
TRINITY_DN80386_c0_g1	AT3G03780_1	Cse_sc016903.1_g040.1	CsG_LG2.g38801.i1
TRINITY_DN80386_c1_g1	AT5G17920_1	Cse_sc005592.1_g030.1	CsG_LG6.g68314.i1
TRINITY_DN80351_c0_g1	AT3G53620_1	Cse_sc011530.1_g030.1	CsG_LG6.g69236.i1
TRINITY_DN80326_c0_g1	-	Cse_sc009330.1_g010.1	CsG_LG6.g11671.1
TRINITY_DN80394_c1_g1	AT5G63290_1	-	-
TRINITY_DN80330_c0_g1	AT5G42300_1	Cse_sc013686.1_g010.1	CsG_LG2.g50078.1
TRINITY_DN80400_c0_g1	AT1G64660_1	Cse_sc008851.1_g030.1	CsG_LG3.g53930.i1
TRINITY_DN80400_c0_g2	AT1G64660_1	Cse_sc008851.1_g030.1	CsG_LG3.g53930.i1
TRINITY_DN80360_c0_g1	AT4G38460_1	Cse_sc014800.1_g030.1	CsG_LG5.g39833.1
TRINITY_DN80367_c0_g1	AT1G50450_1	-	CsG_LG6.g27637.1
TRINITY_DN80367_c1_g1	AT1G50450_1	-	CsG_LG6.g27637.1
TRINITY_DN28828_c0_g1	-	-	CsG_LG4.g17224.1
TRINITY_DN28869_c0_g1	AT4G32940_1	Cse_sc002718.1_g030.1	CsG_LG6.g38094.i1
TRINITY_DN28804_c0_g1	-	Cse_sc020955.1_g010.1	CsG_LG3.g51562.1
TRINITY_DN28862_c0_g1	-	Cse_sc030205.1_g010.1	CsG_LG6.g60305.1
TRINITY_DN28880_c0_g1	AT3G61220_2	Cse_sc011276.1_g010.1	CsG_LG6.g33691.1
TRINITY_DN28848_c0_g1	-	Cse_sc039502.1_g020.1	CsG_LG2.g22708.i1
TRINITY_DN28895_c0_g1	AT1G49400_1	Cse_sc001981.1_g050.1	CsG_LG2.g05936.i1
TRINITY_DN28863_c0_g1	-	Cse_sc001800.1_g070.1	CsG_LG7.g03964.1
TRINITY_DN28808_c0_g1	AT2G15080_1	Cse_sc000652.1_g050.1	CsG_LG8.g03069.1
TRINITY_DN28850_c0_g1	ATCG00905_1	Cse_sc009061.1_g080.1	CsG_LG7.g09256.1
TRINITY_DN28811_c0_g1	AT2G25737_1	Cse_sc022208.1_g010.1	CsG_LG1.g46736.1
TRINITY_DN28807_c0_g1	-	Cse_sc010640.1_g020.1	CsG_LG1.g58281.1
TRINITY_DN54021_c0_g1	-	Cse_sc004486.1_g020.1	CsG_LG5.g07382.1
TRINITY_DN54087_c0_g1	-	Cse_sc041903.1_g030.1	CsG_LG9.g08460.1
TRINITY_DN54016_c0_g1	AT3G12080_1	Cse_sc004648.1_g050.1	CsG_LG8.g04637.i1
TRINITY_DN54093_c0_g1	-	Cse_sc001626.1_g040.1	CsG_LG3.g40305.1
TRINITY_DN54007_c0_g1	AT2G25840_2	Cse_sc008859.1_g040.1	CsG_LG3.g46450.1
TRINITY_DN54000_c0_g1	AT3G58810_1	Cse_sc013502.1_g020.1	CsG_LG1.g11234.1
TRINITY_DN54071_c0_g1	AT5G28680_1	Cse_sc002538.1_g050.1	CsG_LG2.g06539.1
TRINITY_DN54024_c0_g1	AT5G39970_1	Cse_sc031579.1_g020.1	CsG_LG6.g48010.1
TRINITY_DN54030_c0_g1	-	-	CsG_LG2.g54736.1
TRINITY_DN54066_c0_g1	AT1G62750_1	Cse_sc021964.1_g030.1	CsG_LG1.g15248.i1
TRINITY_DN54084_c0_g1	-	-	CsG_sc0796.g00009.1
TRINITY_DN54084_c0_g2	-	-	CsG_LG9.g13287.1
TRINITY_DN71251_c0_g1	AT3G24090_1	Cse_sc016747.1_g030.1	CsG_LG1.g37972.1
TRINITY_DN71220_c0_g1	AT1G67940_1	Cse_sc011212.1_g040.1	CsG_LG8.g64092.1
TRINITY_DN71222_c0_g1	AT5G54810_1	Cse_sc005738.1_g050.1	CsG_LG7.g61741.i1
TRINITY_DN71222_c0_g2	AT5G54810_1	Cse_sc005738.1_g050.1	CsG_LG7.g61741.i1
TRINITY_DN71226_c0_g1	AT4G27130_1	Cse_sc009112.1_g020.1	CsG_LG7.g62321.i1
TRINITY_DN71250_c0_g1	AT1G32380_1	Cse_sc005961.1_g030.1	CsG_LG9.g48313.i1
TRINITY_DN71213_c0_g1	-	-	CsG_LG1.g48914.1
TRINITY_DN71246_c0_g1	AT4G26540_1	Cse_sc020244.1_g010.1	CsG_LG8.g68265.1
TRINITY_DN71297_c0_g2	AT3G22110_1	Cse_sc030218.1_g020.1	CsG_LG7.g00319.1
TRINITY_DN71283_c0_g1	-	Cse_sc000198.1_g050.1	CsG_LG7.g20743.1
TRINITY_DN71260_c0_g1	AT2G25180_1	Cse_sc027610.1_g010.1	CsG_LG2.g10438.1
TRINITY_DN71263_c0_g1	AT4G18460_1	Cse_sc008373.1_g010.1	CsG_LG1.g51547.i1
TRINITY_DN71237_c0_g1	AT5G26594_1	Cse_sc004820.1_g040.1	CsG_LG3.g14308.1
TRINITY_DN71237_c1_g1	AT1G27320_1	Cse_sc005955.1_g040.1	CsG_LG8.g20274.1
TRINITY_DN71290_c1_g1	-	Cse_sc029001.1_g020.1	CsG_LG9.g21822.1
TRINITY_DN71248_c0_g2	-	Cse_sc022450.1_g010.1	CsG_LG8.g13737.1
TRINITY_DN71298_c0_g1	-	Cse_sc015593.1_g010.1	CsG_LG5.g08876.1
TRINITY_DN71275_c0_g1	AT1G05350_1	Cse_sc003420.1_g060.1	CsG_LG8.g62827.1
TRINITY_DN71252_c0_g1	-	Cse_sc004409.1_g010.1	CsG_LG3.g44061.1
TRINITY_DN71256_c0_g1	AT4G34540_1	-	-
TRINITY_DN71227_c0_g1	-	Cse_sc027499.1_g020.1	CsG_LG4.g21064.i1
TRINITY_DN71245_c0_g1	-	Cse_sc000108.1_g020.1	CsG_LG7.g02394.i1
TRINITY_DN71289_c0_g1	AT2G46860_1	Cse_sc018861.1_g020.1	CsG_LG6.g69236.i1
TRINITY_DN71233_c0_g1	AT3G61660_1	-	-
TRINITY_DN71216_c0_g1	-	-	CsG_LG4.g55991.1,CsG_LG4.g27277.1
TRINITY_DN71268_c0_g1	-	Cse_sc003599.1_g050.1	CsG_LG6.g13239.1,CsG_LG6.g63242.1
TRINITY_DN71205_c0_g1	AT5G13440_1	Cse_sc016797.1_g020.1	CsG_LG3.g32228.i1
TRINITY_DN71205_c0_g2	AT5G13440_1	Cse_sc016797.1_g020.1	CsG_LG3.g32228.i1
TRINITY_DN71288_c0_g1	AT2G41220_1	Cse_sc001119.1_g010.1	CsG_LG5.g33078.i1
TRINITY_DN71288_c0_g2	AT2G41220_1	Cse_sc023081.1_g010.1	CsG_LG4.g16569.1
TRINITY_DN71293_c0_g1	-	Cse_sc002052.1_g010.1	CsG_LG5.g21308.1
TRINITY_DN71293_c0_g2	-	Cse_sc002052.1_g010.1	CsG_LG5.g21308.1
TRINITY_DN71255_c0_g1	AT1G10130_1	Cse_sc008987.1_g010.1	CsG_LG4.g25569.1
TRINITY_DN71281_c0_g1	AT3G03340_1	Cse_sc000962.1_g100.1	CsG_LG4.g09267.i1
TRINITY_DN71203_c0_g1	-	Cse_sc022031.1_g010.1	CsG_LG2.g31059.1
TRINITY_DN71203_c0_g2	-	Cse_sc022031.1_g010.1	CsG_LG2.g56467.1
TRINITY_DN71277_c0_g1	AT4G15560_1	Cse_sc010683.1_g010.1	CsG_LG1.g01217.i1
TRINITY_DN71277_c1_g1	AT4G15560_1	Cse_sc010683.1_g010.1	CsG_LG1.g01217.i1
TRINITY_DN19760_c0_g1	AT2G31955_1	Cse_sc000836.1_g080.1	CsG_LG9.g44703.i1
TRINITY_DN19749_c0_g1	AT5G58290_1	Cse_sc000114.1_g020.1	CsG_LG7.g02715.1
TRINITY_DN19733_c0_g1	AT4G04650_1	Cse_sc022848.1_g010.1	CsG_LG1.g36513.1
TRINITY_DN19782_c0_g1	-	Cse_sc040577.1_g010.1	CsG_LG5.g43821.1
TRINITY_DN19785_c0_g1	ATCG00180_1	-	-
TRINITY_DN9_c0_g1	AT3G13120_1	Cse_sc000173.1_g080.1	CsG_LG6.g01241.i1
TRINITY_DN82_c0_g1	AT1G13230_1	Cse_sc000173.1_g010.1	CsG_LG8.g03636.1
TRINITY_DN42_c0_g1	-	-	CsG_LG5.g43545.1
TRINITY_DN12_c0_g1	AT4G26300_1	Cse_sc022203.1_g020.1	CsG_LG6.g02719.1
TRINITY_DN45_c0_g1	ATCG00190_1	-	-
TRINITY_DN55_c0_g1	-	Cse_sc007280.1_g040.1	CsG_LG4.g60679.i1
TRINITY_DN54_c0_g1	AT3G12080_1	Cse_sc004648.1_g050.1	CsG_LG8.g04637.i1
TRINITY_DN87686_c1_g2	AT3G52730_1	Cse_sc011308.1_g030.1	CsG_LG8.g07123.1
TRINITY_DN87686_c1_g5	AT3G52730_1	Cse_sc011308.1_g030.1	CsG_LG8.g07123.1
TRINITY_DN87678_c0_g1	AT2G47510_1	Cse_sc001201.1_g100.1,Cse_sc023973.1_g030.1	CsG_LG7.g68634.1,CsG_LG7.g14229.i1
TRINITY_DN87703_c0_g1	AT2G36210_1	Cse_sc009430.1_g010.1	CsG_LG7.g24160.1
TRINITY_DN87703_c0_g2	AT2G36210_1	Cse_sc037908.1_g010.1	CsG_LG9.g19747.1
TRINITY_DN87703_c0_g3	AT2G36210_1,AT4G34780_1	Cse_sc009430.1_g010.1,Cse_sc037908.1_g010.1	CsG_LG9.g19747.1,CsG_LG7.g24160.1
TRINITY_DN87626_c0_g1	-	-	CsG_LG4.g59278.1
TRINITY_DN87687_c0_g1	-	Cse_sc009210.1_g010.1	CsG_LG1.g47796.1
TRINITY_DN87617_c0_g1	-	Cse_sc005795.1_g030.1	CsG_LG8.g59824.i1
TRINITY_DN87684_c0_g1	AT3G61700_2,AT2G46420_1	Cse_sc039047.1_g010.1	CsG_LG7.g58077.i1
TRINITY_DN87711_c0_g1	-	Cse_sc024405.1_g010.1	CsG_LG7.g73106.i1
TRINITY_DN87630_c0_g1	AT1G68825_1	-	-
TRINITY_DN87662_c0_g1	AT1G68620_1	Cse_sc043219.1_g010.1	CsG_LG7.g70906.1
TRINITY_DN87662_c0_g2	AT5G16080_1	Cse_sc043219.1_g010.1	CsG_LG7.g70906.1
TRINITY_DN87659_c0_g1	-	Cse_sc009651.1_g040.1	CsG_LG2.g06998.1
TRINITY_DN87693_c0_g1	-	Cse_sc000911.1_g020.1	CsG_LG5.g62550.1
TRINITY_DN87642_c0_g1	AT3G55280_1	Cse_sc016375.1_g010.1	CsG_LG4.g44232.i1
TRINITY_DN87685_c0_g1	AT2G36910_1	Cse_sc001614.1_g120.1	CsG_LG4.g65496.1
TRINITY_DN87692_c0_g1	AT5G59420_1,AT5G02100_1	Cse_sc022502.1_g030.1	CsG_LG7.g13334.i1
TRINITY_DN87632_c0_g2	AT4G25120_1	-	-
TRINITY_DN87679_c0_g1	-	-	CsG_LG3.g28087.1
TRINITY_DN87679_c1_g1	AT3G09510_1	Cse_sc018294.1_g020.1,Cse_sc022819.1_g010.1,Cse_sc011287.1_g020.1	CsG_LG3.g28087.1
TRINITY_DN87679_c2_g1	AT1G43760_1	Cse_sc030205.1_g010.1	CsG_LG1.g07468.1
TRINITY_DN87679_c2_g2	AT1G43760_1,AT4G29090_1	Cse_sc030205.1_g010.1	CsG_LG5.g05837.1
TRINITY_DN87679_c3_g1	-	Cse_sc011287.1_g020.1	CsG_LG3.g28087.1
TRINITY_DN87667_c0_g1	-	Cse_sc002868.1_g080.1	CsG_LG7.g11321.i1
TRINITY_DN87666_c0_g1	AT3G02760_1	Cse_sc001269.1_g100.1	CsG_LG7.g02309.1
TRINITY_DN87666_c0_g2	AT3G02760_1	Cse_sc011870.1_g030.1	CsG_LG9.g66831.1
TRINITY_DN87666_c0_g3	AT3G02760_1	Cse_sc001269.1_g100.1	CsG_LG7.g02309.1
TRINITY_DN87689_c0_g1	AT3G44190_1	Cse_sc000576.1_g080.1	CsG_LG2.g16698.1
TRINITY_DN87658_c0_g1	AT1G80950_1	Cse_sc034964.1_g020.1	CsG_LG6.g52555.i1
TRINITY_DN87615_c0_g1	AT1G02170_1	Cse_sc009941.1_g020.1	CsG_LG5.g45728.1
TRINITY_DN87615_c1_g1	-	Cse_sc009941.1_g020.1	CsG_LG5.g45729.1
TRINITY_DN87615_c1_g2	AT5G64240_2	Cse_sc009941.1_g020.1	CsG_LG5.g45729.1,CsG_LG5.g45728.1
TRINITY_DN87615_c1_g3	AT1G02170_1	Cse_sc009941.1_g020.1	CsG_LG5.g45729.1
TRINITY_DN87615_c1_g4	-	Cse_sc009941.1_g020.1	CsG_LG5.g45729.1
TRINITY_DN87613_c0_g1	AT3G18524_1	Cse_sc001912.1_g020.1	CsG_LG8.g58522.i1
TRINITY_DN87638_c0_g1	AT5G01020_1	Cse_sc001364.1_g070.1	CsG_LG9.g64492.i1
TRINITY_DN87671_c0_g1	AT5G58610_1	Cse_sc002877.1_g020.1	CsG_LG5.g43362.1
TRINITY_DN87671_c0_g2	AT5G58610_1,AT5G63900_1	Cse_sc003752.1_g050.1,Cse_sc002877.1_g020.1	CsG_LG5.g31379.1,CsG_LG8.g05411.1
TRINITY_DN87671_c0_g3	-	Cse_sc006371.1_g060.1	CsG_LG2.g40115.1
TRINITY_DN87636_c0_g1	AT4G08685_1	Cse_sc003903.1_g020.1	CsG_LG2.g54648.1
TRINITY_DN87698_c0_g1	AT3G07100_1	Cse_sc001045.1_g050.1	CsG_LG5.g17623.i1
TRINITY_DN87619_c0_g1	-	Cse_sc003690.1_g010.1	CsG_LG9.g05567.1,CsG_LG5.g41806.1
TRINITY_DN87639_c0_g1	AT5G44120_3	Cse_sc009827.1_g030.1,Cse_sc004572.1_g020.1	CsG_LG7.g16983.1,CsG_LG7.g16970.1
TRINITY_DN87640_c0_g1	-	Cse_sc002800.1_g060.1	CsG_LG1.g54686.i1
TRINITY_DN87640_c1_g1	AT3G44820_1	Cse_sc002800.1_g060.1	CsG_LG1.g54686.i1
TRINITY_DN87705_c0_g1	AT1G71040_1	Cse_sc003933.1_g010.1,Cse_sc010229.1_g020.1	CsG_LG6.g07162.1
TRINITY_DN87705_c0_g2	AT1G71040_1	Cse_sc003933.1_g010.1	CsG_LG3.g34730.i1
TRINITY_DN87705_c0_g3	AT1G71040_1	Cse_sc003933.1_g010.1	CsG_LG6.g07162.1
TRINITY_DN87637_c0_g1	-	Cse_sc012919.1_g010.1	CsG_LG6.g24344.1
TRINITY_DN87647_c0_g1	AT5G36110_1	Cse_sc057579.1_g010.1,Cse_sc020627.1_g010.1	CsG_LG7.g01038.1
TRINITY_DN87647_c0_g2	AT5G36140_1,AT5G36110_1	Cse_sc028892.1_g010.1	CsG_LG7.g16849.1
TRINITY_DN87645_c0_g1	AT1G04560_1	Cse_sc000098.1_g050.1	CsG_LG1.g65093.i1
TRINITY_DN87623_c0_g1	-	Cse_sc013862.1_g020.1,Cse_sc027389.1_g010.1	CsG_LG8.g74194.1,CsG_LG9.g04325.1
TRINITY_DN87691_c2_g1	-	-	CsG_LG4.g06427.1
TRINITY_DN87691_c2_g2	-	-	CsG_LG4.g06427.1
TRINITY_DN87690_c0_g1	AT4G35630_1	Cse_sc005839.1_g030.1	CsG_LG8.g45007.1
TRINITY_DN87644_c0_g1	AT3G22425_2	Cse_sc010242.1_g010.1	CsG_LG2.g16793.1
TRINITY_DN87677_c0_g1	-	Cse_sc001284.1_g050.1	CsG_LG2.g56861.1
TRINITY_DN87676_c0_g1	-	Cse_sc014768.1_g010.1	CsG_LG8.g41700.i1
TRINITY_DN87649_c0_g1	AT2G23340_1	Cse_sc021549.1_g020.1	CsG_LG3.g24377.1
TRINITY_DN87651_c0_g1	AT1G24020_1	Cse_sc001802.1_g100.1	CsG_LG3.g38075.i1
TRINITY_DN87708_c0_g1	AT3G55320_1,AT3G28860_1	Cse_sc008550.1_g060.1	CsG_LG7.g25304.1
TRINITY_DN87706_c0_g1	-	Cse_sc000220.1_g060.1	CsG_LG1.g04662.i1
TRINITY_DN87622_c0_g1	AT3G51820_1	Cse_sc016319.1_g010.1	CsG_LG7.g45982.1
TRINITY_DN87681_c0_g1	AT5G36890_1,AT2G44460_1	Cse_sc006852.1_g010.1	CsG_LG4.g09888.i1
TRINITY_DN87709_c0_g1	AT1G70320_1,AT1G55860_1	Cse_sc001744.1_g050.1	CsG_LG6.g01111.1
TRINITY_DN87709_c1_g1	AT1G55860_1	Cse_sc008575.1_g010.1	CsG_LG7.g58707.1
TRINITY_DN87628_c1_g1	-	Cse_sc061066.1_g010.1	CsG_LG6.g60209.1
TRINITY_DN87699_c0_g1	AT3G25400_1	Cse_sc010546.1_g050.1	CsG_LG8.g59936.1
TRINITY_DN87618_c0_g1	AT5G57960_1	Cse_sc000712.1_g040.1	CsG_LG8.g57441.i1
TRINITY_DN87646_c0_g1	AT2G46420_1	Cse_sc039047.1_g010.1	CsG_LG8.g66959.i1
TRINITY_DN87650_c0_g1	-	Cse_sc008512.1_g030.1	CsG_LG4.g04658.1
TRINITY_DN87650_c0_g2	AT5G59970_1	Cse_sc003615.1_g030.1	CsG_LG5.g69185.1
TRINITY_DN87700_c0_g1	-	Cse_sc020087.1_g020.1	CsG_LG7.g19274.1
TRINITY_DN87700_c1_g1	AT5G56730_1	Cse_sc020087.1_g020.1	CsG_LG7.g19274.1
TRINITY_DN87620_c0_g1	AT3G52105_1	-	-
TRINITY_DN87641_c0_g1	AT4G17840_1	Cse_sc000571.1_g070.1,Cse_sc017465.1_g050.1	CsG_LG1.g10336.i1,CsG_LG4.g59148.1
TRINITY_DN87665_c0_g1	AT2G18040_1	Cse_sc063275.1_g010.1	CsG_LG3.g02763.1
TRINITY_DN87702_c0_g1	AT4G01000_1	Cse_sc004290.1_g040.1	CsG_LG7.g08275.i1
TRINITY_DN87673_c0_g1	AT3G54970_1	Cse_sc006852.1_g020.1	CsG_LG4.g09890.i1
TRINITY_DN87652_c0_g1	AT5G67070_1	Cse_sc015327.1_g050.1	CsG_LG3.g24514.1
TRINITY_DN87627_c0_g1	AT5G47830_1	Cse_sc033611.1_g010.1	CsG_LG8.g55539.1
TRINITY_DN87627_c0_g2	-	Cse_sc033611.1_g010.1	CsG_LG8.g55539.1
TRINITY_DN87634_c0_g1	AT4G31250_1	Cse_sc023271.1_g010.1	CsG_LG6.g41133.1
TRINITY_DN87657_c0_g1	AT1G14610_1,AT5G16715_1	Cse_sc030681.1_g010.1,Cse_sc022863.1_g020.1	CsG_LG3.g07812.1,CsG_LG9.g06046.1
TRINITY_DN87655_c0_g1	AT1G65000_1	Cse_sc008823.1_g070.1	CsG_LG6.g22865.1
TRINITY_DN87625_c0_g1	AT1G20270_1	Cse_sc006238.1_g020.1	CsG_LG2.g07568.1
TRINITY_DN87648_c0_g1	AT3G14350_1	Cse_sc008452.1_g050.1	CsG_LG8.g09850.1
TRINITY_DN87710_c0_g1	-	Cse_sc016596.1_g050.1	CsG_LG7.g08340.i1
TRINITY_DN87710_c0_g2	-	Cse_sc016596.1_g050.1	CsG_LG7.g08340.i1
TRINITY_DN87683_c0_g1	AT1G06330_1,AT3G56891_1	Cse_sc006091.1_g040.1	CsG_LG9.g42512.1
TRINITY_DN87707_c0_g1	AT3G54050_1	Cse_sc028654.1_g030.1	CsG_LG8.g70473.1
TRINITY_DN87707_c0_g2	AT3G54050_1	Cse_sc028654.1_g030.1	CsG_LG5.g35660.1
TRINITY_DN87653_c0_g1	AT5G02500_1	Cse_sc007088.1_g020.1	CsG_sc0389.g00017.1
TRINITY_DN87653_c1_g1	AT3G12580_1,AT1G16030_1	Cse_sc019910.1_g030.1,Cse_sc010989.1_g030.1,Cse_sc020694.1_g010.1,Cse_sc077833.1_g010.1,Cse_sc020694.1_g030.1,Cse_sc026354.1_g010.1	CsG_LG9.g67014.1,CsG_LG9.g66992.1,CsG_LG9.g67002.1,CsG_LG9.g68443.1,CsG_LG9.g66981.1,CsG_LG9.g70216.1,CsG_LG9.g67015.1
TRINITY_DN87653_c1_g2	AT3G12580_1	Cse_sc024304.1_g010.1	CsG_LG3.g52108.1
TRINITY_DN87653_c1_g3	AT5G02500_1	Cse_sc026354.1_g010.1	CsG_LG9.g67002.1
TRINITY_DN87653_c1_g4	AT3G12580_1	Cse_sc024304.1_g010.1	CsG_LG3.g52108.1
TRINITY_DN87653_c2_g1	AT3G12580_1	Cse_sc004939.1_g030.1	CsG_LG6.g06417.1
TRINITY_DN87653_c3_g1	AT3G12580_1	Cse_sc036731.1_g020.1	CsG_LG8.g04326.1
TRINITY_DN87674_c0_g1	-	Cse_sc016849.1_g010.1	CsG_LG3.g45157.i1
TRINITY_DN87674_c1_g1	AT1G24460_1	Cse_sc016849.1_g010.1	CsG_LG3.g45157.i1
TRINITY_DN87674_c1_g2	-	Cse_sc016849.1_g010.1	CsG_LG3.g45157.i1
TRINITY_DN87674_c2_g1	-	Cse_sc016849.1_g010.1	CsG_LG3.g45157.i1
TRINITY_DN87661_c0_g1	AT4G33760_1	Cse_sc005311.1_g060.1	CsG_LG6.g11064.1
TRINITY_DN87656_c0_g1	AT2G01440_1	Cse_sc000331.1_g040.1	CsG_LG3.g35472.1
TRINITY_DN87656_c0_g2	AT2G04270_5	Cse_sc011145.1_g040.1	CsG_LG4.g31218.i1
TRINITY_DN87612_c0_g1	-	Cse_sc029611.1_g020.1	CsG_LG4.g63026.i1
TRINITY_DN87612_c1_g1	AT3G48480_1	Cse_sc013663.1_g030.1	CsG_LG4.g58511.i1
TRINITY_DN87696_c0_g1	-	Cse_sc028019.1_g020.1	CsG_LG9.g14652.1
TRINITY_DN20619_c0_g1	AT4G30310_2	Cse_sc000746.1_g070.1	CsG_LG5.g09648.1
TRINITY_DN20687_c0_g1	-	Cse_sc021951.1_g020.1	CsG_LG5.g37442.1
TRINITY_DN20694_c0_g1	AT1G13080_1	Cse_sc006371.1_g050.1	CsG_LG2.g37939.1
TRINITY_DN20621_c0_g1	AT4G20960_1	Cse_sc005847.1_g020.1	CsG_LG9.g49700.1
TRINITY_DN20635_c0_g1	AT4G02790_1	Cse_sc012417.1_g040.1	CsG_LG7.g15698.1
TRINITY_DN20635_c0_g2	AT4G02790_1	Cse_sc012417.1_g040.1	CsG_LG7.g15698.1
TRINITY_DN20639_c0_g1	-	Cse_sc012179.1_g020.1	CsG_LG5.g55838.1
TRINITY_DN20617_c0_g2	AT5G61380_1	Cse_sc007911.1_g010.1	CsG_LG3.g14308.1
TRINITY_DN20676_c0_g1	AT3G53890_1	Cse_sc008248.1_g040.1	CsG_LG7.g52171.1
TRINITY_DN20673_c0_g1	AT3G61440_1	Cse_sc053174.1_g010.1	CsG_LG7.g09095.i1
TRINITY_DN20653_c0_g1	-	Cse_sc031190.1_g010.1	CsG_LG6.g55560.1
TRINITY_DN20648_c0_g1	AT4G04910_1	Cse_sc039850.1_g010.1	CsG_LG4.g39097.1
TRINITY_DN20665_c0_g1	-	Cse_sc015175.1_g030.1	CsG_LG6.g27121.1,CsG_LG6.g27123.1
TRINITY_DN20647_c0_g1	-	Cse_sc005327.1_g040.1	CsG_LG1.g57132.1
TRINITY_DN3847_c0_g1	AT1G64790_2	Cse_sc003885.1_g050.1	CsG_LG4.g03384.1
TRINITY_DN3849_c0_g1	-	Cse_sc029948.1_g030.1	CsG_LG6.g64798.1
TRINITY_DN3801_c0_g1	ATMG00810_1	Cse_sc014593.1_g010.1	CsG_LG8.g14724.1
TRINITY_DN3891_c0_g1	AT2G18710_1	Cse_sc001778.1_g020.1	CsG_LG7.g30434.1
TRINITY_DN3812_c0_g1	AT3G55260_1	Cse_sc001557.1_g030.1	CsG_LG4.g20814.1
TRINITY_DN3887_c0_g1	AT5G42740_1	Cse_sc004316.1_g020.1	CsG_LG4.g53176.1
TRINITY_DN3810_c0_g1	AT3G58140_1	Cse_sc006573.1_g010.1	CsG_LG7.g50124.i1
TRINITY_DN3876_c0_g1	-	Cse_sc001265.1_g130.1,Cse_sc000276.1_g060.1	CsG_LG6.g18740.1
TRINITY_DN3858_c0_g1	AT3G26570_1	-	CsG_LG8.g19225.1
TRINITY_DN3898_c0_g1	AT4G22220_1	Cse_sc036115.1_g010.1	CsG_LG6.g58705.1
TRINITY_DN3894_c0_g1	AT1G24430_1	Cse_sc008413.1_g030.1	CsG_LG5.g46107.1
TRINITY_DN3804_c0_g1	AT1G52600_1	Cse_sc008425.1_g020.1	CsG_LG8.g36669.i1
TRINITY_DN71396_c0_g1	AT4G34200_1	-	CsG_LG3.g38742.i1
TRINITY_DN71305_c1_g1	-	-	CsG_LG2.g00246.1
TRINITY_DN71310_c0_g1	-	Cse_sc025493.1_g030.1	CsG_LG3.g10329.1
TRINITY_DN71327_c0_g1	AT1G13950_1	Cse_sc033891.1_g010.1	CsG_LG3.g36239.i1
TRINITY_DN71367_c0_g1	AT5G27660_1	Cse_sc029721.1_g010.1	CsG_LG2.g42797.i1
TRINITY_DN71392_c0_g1	AT2G28800_1	Cse_sc048113.1_g010.1	CsG_LG8.g19385.1
TRINITY_DN71323_c0_g1	AT4G23690_1	Cse_sc006030.1_g060.1,Cse_sc022856.1_g020.1	CsG_LG8.g45206.1,CsG_LG6.g64254.1
TRINITY_DN71334_c0_g1	AT1G50480_1	Cse_sc004742.1_g050.1	CsG_LG1.g58377.1
TRINITY_DN71376_c0_g1	AT1G52240_1	Cse_sc003201.1_g050.1	CsG_LG5.g66855.1
TRINITY_DN71380_c0_g1	AT5G54090_1	Cse_sc006840.1_g030.1	CsG_LG2.g57787.1
TRINITY_DN71335_c0_g1	-	Cse_sc001361.1_g010.1	CsG_LG8.g72264.1
TRINITY_DN71345_c0_g1	AT4G33470_1	Cse_sc010906.1_g040.1	CsG_LG2.g27808.i1
TRINITY_DN71319_c0_g1	AT5G04130_1	Cse_sc012233.1_g010.1	CsG_LG5.g34665.i1
TRINITY_DN71394_c0_g1	AT5G08530_1	Cse_sc000949.1_g110.1	CsG_LG4.g34619.1
TRINITY_DN71341_c0_g1	AT5G17920_1	Cse_sc005592.1_g030.1	CsG_LG2.g38801.i1
TRINITY_DN71313_c0_g1	AT1G79550_1,AT3G12780_1	Cse_sc020714.1_g010.1,Cse_sc022579.1_g010.1	CsG_LG6.g00099.i1,CsG_LG8.g68918.i1
TRINITY_DN71312_c0_g1	AT1G16740_1	Cse_sc002793.1_g010.1	CsG_LG3.g40292.i1
TRINITY_DN71382_c1_g1	-	Cse_sc013835.1_g030.1	CsG_LG2.g48962.1
TRINITY_DN71364_c0_g1	-	Cse_sc005023.1_g020.1	CsG_LG3.g02639.1
TRINITY_DN71360_c0_g1	ATMG01360_1	Cse_sc025531.1_g020.1,Cse_sc052660.1_g030.1	CsG_LG4.g13498.1
TRINITY_DN71337_c0_g1	AT5G01410_1	Cse_sc011705.1_g060.1	CsG_LG5.g35466.1
TRINITY_DN71321_c0_g1	AT2G46520_1	Cse_sc002559.1_g060.1	CsG_LG7.g08104.1
TRINITY_DN71389_c0_g1	ATMG00860_1	-	CsG_LG2.g56927.1
TRINITY_DN71400_c0_g1	-	Cse_sc005588.1_g030.1	CsG_LG7.g25533.1
TRINITY_DN71366_c0_g1	-	Cse_sc008641.1_g080.1	CsG_LG8.g74291.1
TRINITY_DN71342_c0_g1	-	-	CsG_LG2.g04145.1
TRINITY_DN71352_c0_g1	AT2G40760_1	Cse_sc004686.1_g020.1	CsG_LG4.g17289.1
TRINITY_DN71346_c0_g1	-	Cse_sc020955.1_g010.1	CsG_LG3.g20447.1
TRINITY_DN71386_c0_g1	AT4G04350_1	Cse_sc022753.1_g010.1	CsG_LG9.g36947.i1
TRINITY_DN71301_c0_g1	AT3G02060_1	Cse_sc013818.1_g010.1	CsG_LG2.g41829.1
TRINITY_DN71347_c0_g1	AT1G27990_1	Cse_sc018516.1_g020.1	CsG_LG8.g20470.1
TRINITY_DN71302_c1_g1	AT3G60750_1	Cse_sc023636.1_g020.1	CsG_LG6.g20344.i1
TRINITY_DN71324_c0_g1	AT3G02720_1	Cse_sc026409.1_g020.1	CsG_LG4.g09043.1
TRINITY_DN78572_c0_g1	AT5G47040_1	Cse_sc002466.1_g030.1	CsG_LG6.g44929.1
TRINITY_DN78575_c0_g1	-	-	CsG_LG8.g69632.1
TRINITY_DN78575_c0_g2	-	-	CsG_LG8.g69632.1
TRINITY_DN78582_c0_g1	AT4G21380_1	Cse_sc014043.1_g030.1	CsG_LG4.g59401.1
TRINITY_DN78552_c0_g1	AT5G58770_1	Cse_sc008580.1_g010.1	CsG_LG9.g18558.1
TRINITY_DN78523_c0_g1	AT3G61990_1	Cse_sc029885.1_g010.1	CsG_LG2.g36552.i1
TRINITY_DN78585_c0_g1	AT3G23990_1	Cse_sc004074.1_g090.1	CsG_LG8.g10252.i1
TRINITY_DN78537_c0_g1	AT5G14660_1	Cse_sc000059.1_g050.1	CsG_LG2.g42721.i1
TRINITY_DN78578_c0_g1	-	Cse_sc031268.1_g010.1	CsG_LG3.g16324.1
TRINITY_DN78578_c0_g2	-	-	CsG_LG3.g16324.1
TRINITY_DN78586_c0_g1	-	Cse_sc002736.1_g010.1	CsG_LG3.g50699.i1
TRINITY_DN78526_c0_g1	-	Cse_sc002645.1_g020.1	CsG_LG3.g50598.1
TRINITY_DN78601_c0_g2	-	-	CsG_LG1.g05640.1
TRINITY_DN78535_c1_g1	-	Cse_sc009839.1_g010.1	CsG_LG8.g07105.1
TRINITY_DN78535_c1_g2	-	Cse_sc045823.1_g010.1	CsG_LG8.g07105.1
TRINITY_DN78569_c0_g1	-	Cse_sc003134.1_g010.1	CsG_LG2.g00922.1
TRINITY_DN78517_c0_g1	AT1G33280_1	Cse_sc022124.1_g020.1	CsG_LG6.g56736.1
TRINITY_DN78567_c0_g2	AT4G18380_1	Cse_sc011954.1_g010.1	CsG_LG9.g53394.1
TRINITY_DN78597_c1_g1	-	-	CsG_LG1.g52149.1
TRINITY_DN78513_c0_g1	AT3G20870_1	Cse_sc000027.1_g060.1	CsG_LG8.g04566.i1
TRINITY_DN78513_c0_g2	AT1G60730_3	Cse_sc001612.1_g050.1	CsG_LG8.g01627.i1
TRINITY_DN78544_c0_g1	AT5G39940_1	-	-
TRINITY_DN78589_c0_g1	AT3G06880_2	Cse_sc024544.1_g020.1	CsG_LG5.g02038.1
TRINITY_DN78574_c0_g1	-	Cse_sc085011.1_g010.1,Cse_sc007082.1_g030.1	CsG_LG9.g11659.1
TRINITY_DN78566_c0_g1	AT5G63620_1	Cse_sc006323.1_g040.1	CsG_LG8.g14433.1
TRINITY_DN78577_c0_g1	AT4G26540_1	Cse_sc020244.1_g010.1	CsG_LG8.g68265.1
TRINITY_DN78541_c0_g2	AT1G52690_1,AT3G15670_1	Cse_sc020296.1_g010.1	CsG_LG6.g63401.1
TRINITY_DN78592_c1_g1	-	Cse_sc008224.1_g010.1	CsG_LG8.g33063.1
TRINITY_DN78563_c0_g1	AT3G50170_1,AT3G50120_1	Cse_sc008611.1_g030.1	CsG_LG8.g35986.1,CsG_LG8.g35985.1
TRINITY_DN78563_c0_g2	AT3G50160_1	Cse_sc008611.1_g030.1	CsG_LG8.g35986.1
TRINITY_DN78522_c0_g1	-	-	CsG_LG5.g00914.1
TRINITY_DN78522_c0_g2	AT4G23160_1	-	CsG_LG4.g03454.1
TRINITY_DN78522_c0_g3	-	-	CsG_LG4.g60930.1,CsG_LG4.g03454.1
TRINITY_DN78522_c0_g4	AT4G23160_1	-	CsG_LG4.g53788.1
TRINITY_DN78605_c0_g1	-	Cse_sc002470.1_g130.1	CsG_LG7.g20709.1
TRINITY_DN78600_c0_g1	-	Cse_sc023860.1_g010.1	CsG_LG6.g64470.1
TRINITY_DN78509_c0_g1	AT4G02120_1	Cse_sc026540.1_g030.1	CsG_LG2.g20896.1
TRINITY_DN78529_c0_g1	AT1G55350_5	-	CsG_LG8.g03262.1
TRINITY_DN78599_c0_g1	-	Cse_sc112846.1_g010.1	CsG_LG3.g08090.1
TRINITY_DN78515_c0_g1	AT1G75160_1	Cse_sc017799.1_g010.1	CsG_LG1.g26181.1
TRINITY_DN78579_c0_g1	-	Cse_sc001307.1_g070.1	CsG_LG2.g43716.1
TRINITY_DN78527_c0_g1	AT1G66210_1	-	-
TRINITY_DN78507_c0_g1	-	Cse_sc018536.1_g030.1	CsG_LG5.g02911.1
TRINITY_DN62298_c0_g1	AT4G04650_1	Cse_sc014751.1_g020.1	CsG_LG6.g67946.1
TRINITY_DN62239_c0_g1	AT5G20980_1	Cse_sc016903.1_g040.1	CsG_LG2.g38801.i1
TRINITY_DN62270_c0_g1	AT3G10370_1	Cse_sc015186.1_g030.1	CsG_LG2.g24173.1
TRINITY_DN62206_c0_g1	AT2G40490_1	Cse_sc013977.1_g010.1	CsG_LG2.g54706.i1
TRINITY_DN62222_c0_g1	AT4G28620_1	Cse_sc000031.1_g090.1,Cse_sc035532.1_g020.1	CsG_LG8.g19235.1,CsG_LG5.g22216.1
TRINITY_DN62293_c1_g1	AT4G36480_1	Cse_sc002518.1_g020.1	CsG_LG5.g64244.i1
TRINITY_DN62273_c0_g1	AT5G50920_1	Cse_sc000565.1_g010.1	CsG_LG8.g41110.1
TRINITY_DN62245_c0_g1	AT1G65410_1	Cse_sc014164.1_g040.1	-
TRINITY_DN62230_c0_g1	AT1G64255_1	Cse_sc026678.1_g020.1	CsG_LG3.g50976.1
TRINITY_DN62224_c0_g1	ATMG00820_1	-	CsG_LG1.g56667.1
TRINITY_DN62224_c1_g1	AT4G23160_1	-	CsG_LG8.g73125.1
TRINITY_DN62235_c0_g1	-	Cse_sc000367.1_g040.1	CsG_LG8.g05793.1
TRINITY_DN62294_c0_g1	AT2G22870_1	Cse_sc013379.1_g030.1	CsG_LG3.g22879.i1
TRINITY_DN62214_c1_g1	AT1G24360_1	Cse_sc003925.1_g090.1	CsG_LG3.g43051.1
TRINITY_DN62220_c1_g1	AT4G34890_1	Cse_sc012765.1_g030.1	CsG_LG3.g14047.i1
TRINITY_DN62257_c0_g1	ATCG00780_1	Cse_sc044250.1_g010.1	CsG_LG1.g60687.1
TRINITY_DN62283_c0_g1	AT2G38040_1	Cse_sc006513.1_g050.1	CsG_LG7.g65705.1
TRINITY_DN62241_c0_g1	AT1G80460_1	Cse_sc059737.1_g010.1	CsG_LG6.g62383.i1
TRINITY_DN62274_c0_g1	-	Cse_sc001256.1_g050.1	CsG_LG8.g05311.1
TRINITY_DN62223_c0_g2	AT2G05140_1	Cse_sc040011.1_g010.1	CsG_LG6.g14593.i1
TRINITY_DN62266_c0_g2	-	Cse_sc003925.1_g070.1	CsG_LG3.g43057.1
TRINITY_DN62286_c0_g1	AT2G34190_1	Cse_sc001990.1_g040.1	CsG_LG2.g49300.1
TRINITY_DN62247_c1_g1	-	Cse_sc001563.1_g070.1	CsG_LG3.g27537.i1
TRINITY_DN62231_c0_g1	AT2G18460_1	Cse_sc008491.1_g030.1	CsG_LG4.g47130.1
TRINITY_DN62227_c0_g1	AT1G18835_1	Cse_sc009115.1_g020.1	CsG_LG8.g60541.1
TRINITY_DN62237_c0_g1	ATCG00380_1	Cse_sc060186.1_g010.1	-
TRINITY_DN62254_c0_g1	AT5G33406_1	Cse_sc001459.1_g050.1	CsG_LG4.g03396.1
TRINITY_DN27979_c0_g1	AT5G23630_1	Cse_sc003680.1_g040.1	CsG_LG7.g11871.1
TRINITY_DN27944_c0_g1	AT2G45240_1	Cse_sc018475.1_g020.1	CsG_LG7.g11496.1
TRINITY_DN27974_c0_g1	-	Cse_sc004836.1_g020.1	CsG_LG7.g60291.i1
TRINITY_DN27950_c0_g1	AT2G33210_1	Cse_sc010447.1_g050.1	CsG_LG7.g17817.i1
TRINITY_DN27953_c0_g1	-	Cse_sc007682.1_g010.1	CsG_LG6.g03102.1
TRINITY_DN27984_c0_g1	AT4G02930_1	Cse_sc014189.1_g020.1	CsG_LG7.g15296.1
TRINITY_DN27965_c0_g1	AT5G39900_1	Cse_sc002824.1_g040.1	CsG_LG1.g42555.i1
TRINITY_DN27960_c0_g1	-	Cse_sc053954.1_g020.1	CsG_LG6.g70154.1
TRINITY_DN78680_c0_g1	-	Cse_sc047127.1_g030.1	CsG_LG1.g43125.1
TRINITY_DN78680_c0_g2	-	Cse_sc010678.1_g060.1	CsG_LG7.g01198.1
TRINITY_DN78680_c1_g1	AT3G44480_1	Cse_sc010873.1_g060.1	CsG_LG1.g48865.1
TRINITY_DN78654_c0_g1	AT4G18270_1	Cse_sc028506.1_g010.1	CsG_LG1.g37059.i1
TRINITY_DN78663_c0_g1	AT4G01830_1	Cse_sc020605.1_g010.1	CsG_LG2.g08568.1
TRINITY_DN78613_c0_g1	AT1G77670_1	Cse_sc006267.1_g020.1	CsG_LG7.g14030.1
TRINITY_DN78613_c1_g1	AT2G22250_2	Cse_sc006267.1_g020.1	CsG_LG4.g27604.1
TRINITY_DN78669_c0_g1	AT3G53900_2	Cse_sc010522.1_g030.1	CsG_LG7.g21211.i1
TRINITY_DN78669_c0_g2	AT3G53900_2	-	-
TRINITY_DN78612_c0_g1	AT3G48870_1	Cse_sc006803.1_g030.1	CsG_LG8.g62267.i1
TRINITY_DN78612_c0_g2	AT3G48870_1,AT2G25140_1	Cse_sc000409.1_g060.1,Cse_sc030158.1_g010.1	CsG_LG4.g61739.i1,CsG_LG4.g58255.i1
TRINITY_DN78701_c0_g1	AT4G13170_1	Cse_sc003846.1_g030.1	CsG_LG5.g20436.1
TRINITY_DN78701_c0_g2	AT4G13170_1	Cse_sc003846.1_g030.1	CsG_LG5.g20436.1
TRINITY_DN78701_c0_g3	AT4G13170_1	Cse_sc003846.1_g030.1	CsG_LG5.g20436.1
TRINITY_DN78682_c0_g1	ATCG00350_1	Cse_sc028275.1_g020.1	CsG_LG8.g28064.1
TRINITY_DN78610_c0_g1	AT2G35040_1	Cse_sc000485.1_g150.1	CsG_LG4.g64347.1
TRINITY_DN78681_c0_g1	AT1G51500_1	Cse_sc002448.1_g080.1	CsG_LG5.g45988.1
TRINITY_DN78636_c0_g1	-	Cse_sc007673.1_g010.1,Cse_sc009046.1_g040.1	CsG_LG8.g02510.1
TRINITY_DN78615_c0_g1	-	Cse_sc000137.1_g050.1	CsG_LG2.g44735.1
TRINITY_DN78646_c1_g1	AT4G25120_1	Cse_sc025881.1_g010.1	CsG_LG4.g16926.1
TRINITY_DN78646_c1_g2	AT4G25120_1	Cse_sc025881.1_g030.1	CsG_LG4.g16929.1,CsG_LG4.g16926.1
TRINITY_DN78675_c0_g1	AT1G70370_1	Cse_sc026668.1_g010.1	CsG_LG8.g67421.1
TRINITY_DN78608_c0_g1	-	Cse_sc037478.1_g010.1	CsG_LG4.g17581.1
TRINITY_DN78608_c1_g1	-	Cse_sc037478.1_g010.1	CsG_LG4.g17581.1
TRINITY_DN78694_c0_g1	-	Cse_sc004034.1_g010.1	CsG_LG7.g35249.1
TRINITY_DN78667_c0_g1	AT3G27740_1	Cse_sc034673.1_g010.1	CsG_LG8.g51612.1
TRINITY_DN78640_c0_g1	-	Cse_sc029916.1_g010.1	CsG_LG2.g48869.1
TRINITY_DN78640_c0_g2	AT4G23160_1	Cse_sc010815.1_g070.1	CsG_LG2.g25238.1
TRINITY_DN78658_c0_g1	AT3G54210_1	Cse_sc013451.1_g040.1	CsG_LG9.g16843.1
TRINITY_DN78625_c0_g1	ATCG00190_1	Cse_sc013568.1_g020.1	-
TRINITY_DN78679_c0_g1	AT4G03230_1	Cse_sc001567.1_g020.1	CsG_LG8.g12662.1
TRINITY_DN78700_c0_g2	AT4G25450_1	Cse_sc007033.1_g010.1	CsG_LG2.g36910.i1
TRINITY_DN78700_c1_g1	AT4G25960_1	Cse_sc000031.1_g090.1	CsG_LG8.g19235.1
TRINITY_DN78617_c0_g1	AT2G27530_1	Cse_sc001190.1_g030.1	CsG_LG2.g41797.1,CsG_LG1.g53897.i1
TRINITY_DN78642_c1_g1	AT1G50940_1	Cse_sc035664.1_g020.1	CsG_LG8.g65461.i1
TRINITY_DN78632_c0_g1	AT1G74260_1	Cse_sc046840.1_g010.1	CsG_LG8.g69465.1
TRINITY_DN78632_c0_g2	AT1G74260_1	Cse_sc046840.1_g010.1	CsG_LG8.g69465.1
TRINITY_DN78618_c0_g1	-	Cse_sc039948.1_g010.1	CsG_LG7.g65988.1
TRINITY_DN78624_c0_g1	AT2G27490_1	Cse_sc002809.1_g020.1	CsG_LG7.g14631.1
TRINITY_DN78626_c0_g1	AT4G02780_1,AT3G25810_1	Cse_sc021502.1_g010.1	CsG_LG1.g65435.i1,CsG_LG1.g65568.1
TRINITY_DN78668_c0_g1	-	Cse_sc002344.1_g030.1	CsG_LG2.g00321.1
TRINITY_DN78686_c0_g1	-	Cse_sc013036.1_g020.1	CsG_LG1.g14382.i1
TRINITY_DN78678_c0_g1	AT4G02260_1	Cse_sc004144.1_g070.1	CsG_LG5.g15021.i1
TRINITY_DN78690_c0_g1	ATCG00190_1	-	-
TRINITY_DN78662_c0_g1	-	Cse_sc028475.1_g010.1,Cse_sc000241.1_g090.1	CsG_LG8.g47298.1,CsG_LG5.g62927.1
TRINITY_DN78689_c0_g1	AT1G22660_1	Cse_sc007418.1_g020.1	CsG_LG2.g46063.1
TRINITY_DN78655_c1_g1	AT3G10270_1	Cse_sc012233.1_g010.1	CsG_LG5.g34665.i1
TRINITY_DN78698_c0_g1	AT1G65810_1	Cse_sc002474.1_g020.1	CsG_LG2.g32694.1
TRINITY_DN78633_c0_g1	-	Cse_sc047342.1_g010.1	CsG_LG6.g15771.1
TRINITY_DN11632_c0_g1	AT4G15390_1	Cse_sc040120.1_g020.1	CsG_LG5.g21335.1
TRINITY_DN11612_c0_g1	-	Cse_sc001769.1_g030.1	CsG_LG2.g20048.1
TRINITY_DN11676_c0_g1	AT4G33760_1	Cse_sc005311.1_g060.1	CsG_LG6.g11064.1
TRINITY_DN95860_c0_g1	AT3G04690_1,AT5G23510_2,AT5G23490_1	Cse_sc008029.1_g040.1	CsG_LG1.g55675.1,CsG_LG3.g30734.1
TRINITY_DN95860_c0_g2	AT3G04690_1,AT1G34210_1	Cse_sc006444.1_g010.1	CsG_LG5.g12414.1
TRINITY_DN95860_c0_g4	AT5G23490_1	Cse_sc008029.1_g040.1	CsG_LG1.g55675.1
TRINITY_DN95904_c0_g1	-	Cse_sc007908.1_g010.1	CsG_LG8.g63235.1
TRINITY_DN95904_c1_g1	AT5G53470_1,AT4G27780_1	Cse_sc012153.1_g030.1	CsG_LG4.g12022.1
TRINITY_DN95904_c1_g2	AT4G27780_1	Cse_sc013293.1_g020.1,Cse_sc022846.1_g020.1	CsG_LG6.g22308.1
TRINITY_DN95904_c1_g3	AT5G18890_1,AT5G18860_1	Cse_sc036356.1_g010.1	CsG_LG6.g68402.1
TRINITY_DN95840_c0_g1	AT3G01860_1	Cse_sc055065.1_g010.1	CsG_LG2.g42350.i1
TRINITY_DN95840_c0_g2	AT3G01860_1	Cse_sc055065.1_g010.1	CsG_LG2.g42350.i1
TRINITY_DN95840_c1_g1	AT3G01860_1	Cse_sc018681.1_g010.1	CsG_LG4.g33471.1
TRINITY_DN95871_c0_g1	AT2G43630_1	-	CsG_LG6.g22637.1
TRINITY_DN95871_c0_g2	-	-	CsG_LG6.g22637.1
TRINITY_DN95871_c0_g3	AT4G00660_2	Cse_sc007194.1_g010.1	CsG_LG6.g33663.1
TRINITY_DN95824_c0_g1	ATMG00810_1	-	CsG_LG2.g54043.1
TRINITY_DN95824_c1_g1	AT4G23160_1	-	CsG_LG7.g44667.1
TRINITY_DN95824_c2_g1	-	-	CsG_LG7.g44667.1
TRINITY_DN95824_c3_g1	AT3G20475_1	Cse_sc007526.1_g020.1	CsG_LG4.g21113.1
TRINITY_DN95824_c3_g2	AT3G20475_1	Cse_sc007526.1_g020.1	CsG_LG4.g21113.1
TRINITY_DN95824_c4_g1	ATMG00810_1	-	CsG_LG1.g56700.1,CsG_LG1.g52149.1
TRINITY_DN95824_c4_g2	ATMG00810_1	-	CsG_LG1.g52149.1
TRINITY_DN95824_c5_g1	AT4G23160_1,ATMG00810_1,AT1G05270_1,AT3G55950_1	Cse_sc006467.1_g020.1,Cse_sc010378.1_g010.1	CsG_LG8.g73303.1,CsG_LG3.g45639.1,CsG_LG1.g12083.1,CsG_LG5.g05977.1
TRINITY_DN95824_c5_g2	AT4G23160_1	-	CsG_LG1.g56700.1
TRINITY_DN95824_c5_g3	AT4G23160_1	Cse_sc021332.1_g010.1	CsG_LG7.g65015.1,CsG_LG1.g56700.1
TRINITY_DN95824_c5_g4	-	-	CsG_LG7.g65015.1
TRINITY_DN95824_c5_g5	AT4G23160_1	-	CsG_LG8.g73303.1
TRINITY_DN95824_c5_g7	AT4G23160_1	-	CsG_LG1.g52149.1
TRINITY_DN95824_c5_g8	-	-	CsG_LG4.g16297.1
TRINITY_DN95824_c5_g9	AT4G23160_1	-	CsG_LG1.g56700.1
TRINITY_DN95824_c5_g10	AT4G23160_1	-	CsG_LG1.g52149.1
TRINITY_DN95824_c6_g1	ATMG00810_1	-	CsG_LG9.g15011.1
TRINITY_DN95845_c0_g1	AT3G59470_1	Cse_sc010685.1_g040.1	CsG_LG2.g29224.i1
TRINITY_DN95845_c1_g1	-	Cse_sc022100.1_g020.1	CsG_LG7.g09256.1,CsG_LG8.g68495.1
TRINITY_DN95845_c1_g2	-	Cse_sc022100.1_g020.1,Cse_sc027517.1_g020.1	CsG_LG9.g59456.1,CsG_LG8.g68495.1
TRINITY_DN95845_c1_g3	-	Cse_sc027517.1_g020.1	CsG_LG8.g68495.1
TRINITY_DN95845_c1_g4	-	-	CsG_LG8.g68495.1
TRINITY_DN95845_c3_g1	-	Cse_sc022100.1_g020.1	CsG_LG7.g09256.1
TRINITY_DN95894_c0_g1	AT3G08020_1	Cse_sc004869.1_g010.1,Cse_sc003847.1_g060.1	CsG_LG9.g51820.1
TRINITY_DN95865_c1_g1	-	Cse_sc004011.1_g020.1	CsG_LG6.g69421.1
TRINITY_DN95837_c0_g1	AT5G03900_2	Cse_sc006274.1_g020.1	CsG_LG5.g29070.i1
TRINITY_DN95837_c1_g1	AT3G09920_1	Cse_sc018832.1_g020.1,Cse_sc124065.1_g010.1	CsG_LG6.g26304.1
TRINITY_DN95837_c1_g2	AT1G04910_1	Cse_sc046790.1_g020.1	CsG_LG2.g26028.1
TRINITY_DN95844_c2_g1	AT1G50030_1	Cse_sc013858.1_g020.1	CsG_LG6.g54832.1
TRINITY_DN95844_c5_g2	AT5G28840_1	Cse_sc003289.1_g030.1	CsG_LG1.g22862.i1
TRINITY_DN95819_c2_g1	AT1G31660_1	Cse_sc029402.1_g030.1	CsG_LG8.g69255.i1
TRINITY_DN95819_c2_g2	-	Cse_sc033173.1_g010.1	CsG_LG8.g69255.i1
TRINITY_DN95819_c2_g4	-	Cse_sc033173.1_g010.1	CsG_LG8.g69255.i1
TRINITY_DN95870_c1_g1	AT5G39960_1	Cse_sc008315.1_g030.1,Cse_sc003497.1_g010.1	CsG_LG2.g02584.1,CsG_LG6.g14703.1,CsG_LG1.g61664.1
TRINITY_DN95870_c1_g2	-	Cse_sc009547.1_g030.1	CsG_LG1.g60191.1
TRINITY_DN95870_c1_g3	-	Cse_sc003497.1_g010.1	CsG_LG1.g60177.1
TRINITY_DN95870_c1_g5	AT1G48360_2	Cse_sc009547.1_g030.1,Cse_sc021131.1_g010.1	CsG_LG1.g60191.1,CsG_LG1.g61664.1
TRINITY_DN95870_c1_g7	AT4G39670_1	Cse_sc001555.1_g050.1	CsG_LG8.g31861.i1
TRINITY_DN95879_c1_g1	AT5G09820_2	Cse_sc001470.1_g020.1	CsG_LG4.g28803.i1
TRINITY_DN95891_c0_g1	AT3G28345_1,AT1G08830_1	Cse_sc008408.1_g020.1,Cse_sc015463.1_g040.1,Cse_sc008554.1_g040.1,Cse_sc040233.1_g010.1	CsG_LG8.g51540.1,CsG_LG6.g43934.1,CsG_LG2.g43293.1,CsG_LG9.g15000.1
TRINITY_DN95891_c0_g2	AT3G28390_1	Cse_sc011186.1_g050.1	CsG_LG8.g69653.1
TRINITY_DN95891_c0_g3	AT3G28390_1,AT3G28415_1	Cse_sc036411.1_g010.1	CsG_LG8.g69606.1,CsG_LG2.g43398.1
TRINITY_DN95891_c0_g4	AT3G28360_1	Cse_sc001295.1_g040.1	CsG_LG7.g59369.1
TRINITY_DN95891_c0_g5	AT3G28345_1	Cse_sc002183.1_g030.1,Cse_sc001295.1_g040.1	CsG_LG2.g43376.i1,CsG_LG2.g43293.1,CsG_LG7.g59369.1
TRINITY_DN95891_c0_g6	AT3G28345_1	Cse_sc001295.1_g040.1	CsG_LG7.g59369.1
TRINITY_DN95891_c0_g7	AT3G28345_1	Cse_sc028571.1_g010.1	CsG_LG2.g43398.1
TRINITY_DN95891_c0_g8	AT3G28360_1	Cse_sc036411.1_g010.1	CsG_LG2.g43398.1
TRINITY_DN95891_c0_g9	AT3G28390_1	Cse_sc028571.1_g010.1	CsG_LG2.g43376.i1
TRINITY_DN95833_c1_g1	-	Cse_sc013438.1_g050.1	CsG_LG2.g39521.1
TRINITY_DN95833_c3_g2	AT3G02070_1	Cse_sc002101.1_g090.1,Cse_sc032223.1_g020.1	CsG_LG2.g41827.i1
TRINITY_DN95833_c5_g1	AT4G35830_1	Cse_sc004261.1_g040.1	CsG_LG2.g34186.1
TRINITY_DN95836_c2_g1	-	Cse_sc032198.1_g010.1	CsG_LG4.g29775.1
TRINITY_DN95836_c4_g2	AT1G52340_1	Cse_sc009627.1_g010.1	CsG_LG1.g52038.i1
TRINITY_DN95836_c5_g1	AT1G10520_1	Cse_sc000829.1_g080.1	CsG_LG7.g50262.1
TRINITY_DN95836_c6_g1	AT1G27970_2	Cse_sc011479.1_g010.1	CsG_LG4.g33030.1
TRINITY_DN95836_c6_g3	AT1G27310_1,AT1G27970_2	Cse_sc011479.1_g010.1,Cse_sc012850.1_g030.1	CsG_LG4.g33030.1,CsG_LG3.g31419.i1
TRINITY_DN95836_c6_g4	AT1G27310_1	Cse_sc012850.1_g030.1	CsG_LG3.g31419.i1
TRINITY_DN95836_c6_g5	AT1G27970_2	Cse_sc011479.1_g010.1	CsG_LG4.g33030.1
TRINITY_DN95836_c8_g1	AT3G26770_1	Cse_sc009627.1_g010.1	CsG_LG1.g52038.i1
TRINITY_DN95874_c0_g1	AT4G18440_1	Cse_sc011481.1_g020.1	CsG_LG2.g53471.1
TRINITY_DN95874_c0_g3	AT4G18440_1	Cse_sc011481.1_g020.1	CsG_LG2.g53471.1
TRINITY_DN95874_c0_g4	AT5G07460_1,AT5G07470_1	Cse_sc013045.1_g030.1	CsG_LG6.g16249.i1
TRINITY_DN95831_c3_g1	AT3G05970_1	Cse_sc001956.1_g010.1	CsG_LG5.g13410.i1
TRINITY_DN95831_c3_g2	AT3G05970_1	Cse_sc009185.1_g040.1	CsG_LG5.g13410.i1
TRINITY_DN95831_c7_g1	-	Cse_sc027417.1_g030.1	CsG_LG9.g60842.1,CsG_LG9.g60843.1
TRINITY_DN95831_c9_g1	AT5G27400_1	-	CsG_LG2.g30238.i1
TRINITY_DN95831_c10_g1	AT3G05970_1	Cse_sc009185.1_g040.1	CsG_LG5.g13414.1
TRINITY_DN95815_c1_g1	-	Cse_sc037015.1_g010.1	CsG_LG5.g71575.1,CsG_LG5.g71851.1
TRINITY_DN95815_c2_g1	-	-	CsG_LG5.g71851.1
TRINITY_DN95815_c2_g3	AT1G29840_1,AT3G47560_2	Cse_sc018980.1_g030.1,Cse_sc007649.1_g060.1	CsG_LG1.g53572.1,CsG_LG7.g01006.1,CsG_LG1.g53573.1
TRINITY_DN95815_c2_g5	AT1G29840_1	Cse_sc018980.1_g030.1	CsG_LG1.g53573.1
TRINITY_DN95815_c2_g7	AT3G47560_2	Cse_sc018980.1_g030.1	CsG_LG1.g53573.1
TRINITY_DN95815_c2_g8	-	-	CsG_LG5.g71851.1
TRINITY_DN95880_c2_g1	AT3G52590_1	-	CsG_LG9.g19731.1
TRINITY_DN95880_c2_g2	AT3G52590_1	Cse_sc034001.1_g010.1	CsG_LG7.g23995.1,CsG_LG9.g19731.1
TRINITY_DN95880_c2_g4	-	-	CsG_LG6.g64160.1
TRINITY_DN95880_c3_g1	-	Cse_sc000455.1_g070.1	CsG_LG6.g65804.i1
TRINITY_DN95880_c3_g2	-	Cse_sc000455.1_g070.1	CsG_LG6.g65804.i1
TRINITY_DN95880_c3_g3	-	Cse_sc066842.1_g010.1	CsG_LG6.g65804.i1
TRINITY_DN95834_c0_g1	AT3G23760_1	Cse_sc013753.1_g030.1	CsG_LG5.g09594.1
TRINITY_DN95834_c0_g2	AT3G23760_1	Cse_sc013753.1_g030.1	CsG_LG5.g09594.1
TRINITY_DN95897_c0_g1	AT5G62670_1	Cse_sc022821.1_g010.1,Cse_sc068110.1_g010.1	CsG_LG1.g17189.1,CsG_LG3.g16230.1
TRINITY_DN95897_c0_g2	-	-	CsG_LG1.g17189.1
TRINITY_DN95897_c0_g3	-	-	CsG_LG1.g17189.1
TRINITY_DN95897_c1_g1	-	Cse_sc011962.1_g020.1,Cse_sc037049.1_g010.1,Cse_sc055966.1_g010.1,Cse_sc004206.1_g010.1,Cse_sc016191.1_g010.1,Cse_sc053232.1_g010.1,Cse_sc015663.1_g020.1,Cse_sc003317.1_g060.1	CsG_LG5.g16418.1,CsG_LG1.g53595.1,CsG_LG5.g58988.1,CsG_LG2.g53550.1,CsG_LG2.g00335.1,CsG_LG5.g21540.1
TRINITY_DN95897_c1_g2	-	Cse_sc017818.1_g020.1,Cse_sc007135.1_g020.1,Cse_sc027150.1_g040.1,Cse_sc001348.1_g070.1	CsG_LG5.g16418.1,CsG_LG7.g55961.1,CsG_LG5.g21540.1
TRINITY_DN95897_c1_g3	-	Cse_sc011962.1_g020.1	CsG_LG5.g16418.1
TRINITY_DN95825_c0_g1	AT4G23160_1	-	CsG_LG7.g44667.1
TRINITY_DN95825_c1_g1	-	Cse_sc012555.1_g010.1	CsG_LG9.g47722.1
TRINITY_DN95825_c2_g1	-	-	CsG_LG4.g16297.1
TRINITY_DN95825_c2_g2	AT4G23160_1	-	CsG_LG7.g44667.1,CsG_LG1.g52149.1
TRINITY_DN95825_c2_g3	-	-	CsG_LG1.g52149.1
TRINITY_DN95825_c2_g4	-	-	CsG_LG1.g52149.1
TRINITY_DN95825_c3_g1	AT3G51430_1,AT5G46700_1,AT3G51440_1	Cse_sc006533.1_g010.1,Cse_sc011329.1_g020.1,Cse_sc051856.1_g010.1,Cse_sc001937.1_g100.1,Cse_sc021383.1_g010.1	CsG_LG2.g33780.i1,CsG_LG1.g61105.1,CsG_LG1.g61062.1,CsG_LG1.g61193.1,CsG_LG1.g60834.1,CsG_LG6.g35559.1
TRINITY_DN95825_c3_g3	-	Cse_sc012555.1_g010.1	CsG_LG9.g47722.1
TRINITY_DN95825_c4_g1	-	-	CsG_LG7.g44667.1
TRINITY_DN95872_c1_g1	AT4G31940_1	Cse_sc009638.1_g030.1	CsG_LG2.g18896.1
TRINITY_DN95872_c1_g3	AT4G31940_1	Cse_sc036623.1_g010.1	CsG_LG4.g52737.i1
TRINITY_DN95872_c2_g2	AT2G37040_1	Cse_sc011444.1_g040.1,Cse_sc003492.1_g050.1	CsG_LG2.g37295.1,CsG_LG6.g69828.i1
TRINITY_DN95872_c3_g1	-	-	CsG_LG9.g67710.1
TRINITY_DN95888_c0_g1	AT2G17290_1	Cse_sc004319.1_g050.1	CsG_LG5.g38611.1
TRINITY_DN95888_c0_g2	AT2G17290_1	Cse_sc004319.1_g050.1	CsG_LG6.g23796.i1
TRINITY_DN95888_c1_g1	AT4G35310_1	Cse_sc010203.1_g020.1	CsG_LG6.g23796.i1
TRINITY_DN95888_c1_g2	AT4G35310_1	Cse_sc169063.1_g010.1	CsG_LG6.g23797.i1
TRINITY_DN95828_c3_g1	-	Cse_sc000564.1_g060.1,Cse_sc007241.1_g030.1,Cse_sc038564.1_g010.1	CsG_LG6.g25393.1,CsG_LG6.g63695.1,CsG_LG8.g10886.1
TRINITY_DN95813_c1_g1	-	-	CsG_LG7.g15796.1
TRINITY_DN95813_c1_g2	AT3G24255_1	Cse_sc015205.1_g020.1	CsG_LG2.g50490.1
TRINITY_DN95813_c2_g1	AT4G37320_1,AT1G66540_1	Cse_sc070139.1_g010.1	CsG_LG6.g08929.1
TRINITY_DN95813_c4_g1	AT4G11600_1	Cse_sc034461.1_g010.1,Cse_sc000487.1_g040.1	CsG_LG3.g52642.i1
TRINITY_DN95813_c5_g1	AT4G21710_1	Cse_sc007023.1_g030.1,Cse_sc014085.1_g040.1	CsG_LG4.g45336.i1,CsG_LG7.g02387.i1
TRINITY_DN95859_c0_g1	-	Cse_sc015773.1_g060.1	CsG_LG4.g52476.1
TRINITY_DN95859_c1_g1	-	Cse_sc015773.1_g060.1	CsG_LG4.g52476.1
TRINITY_DN95859_c2_g1	AT4G16720_1	Cse_sc035387.1_g050.1,Cse_sc051220.1_g010.1	CsG_LG7.g25103.1
TRINITY_DN95859_c3_g1	AT2G22910_1	Cse_sc012305.1_g050.1	CsG_LG4.g50502.1,CsG_LG4.g43859.1
TRINITY_DN95859_c3_g2	AT5G19300_1	Cse_sc007798.1_g010.1	CsG_LG7.g48894.i1
TRINITY_DN95892_c1_g1	AT5G10980_1,AT3G04580_1,AT5G50310_1	Cse_sc001345.1_g050.1,Cse_sc000758.1_g040.1,Cse_sc008983.1_g020.1	CsG_LG4.g62621.1,CsG_LG3.g02046.1
TRINITY_DN95892_c1_g2	AT4G29090_1	Cse_sc003233.1_g050.1	CsG_LG1.g10974.1
TRINITY_DN95892_c1_g3	AT3G04580_1	Cse_sc000758.1_g040.1	CsG_LG3.g02046.1
TRINITY_DN95892_c1_g4	AT3G23150_1	Cse_sc000758.1_g040.1	CsG_LG3.g02046.1
TRINITY_DN95892_c1_g5	AT3G23150_1	Cse_sc000758.1_g040.1	CsG_LG3.g02046.1
TRINITY_DN95892_c1_g6	AT3G04580_1	Cse_sc000758.1_g040.1	CsG_LG3.g02046.1
TRINITY_DN95835_c1_g1	AT1G14710_1	Cse_sc038725.1_g010.1	CsG_LG3.g07019.i1
TRINITY_DN95905_c0_g1	AT5G45950_1,AT2G04570_1	Cse_sc003364.1_g020.1	CsG_LG7.g04341.i1
TRINITY_DN95905_c0_g2	AT2G04570_1	Cse_sc003364.1_g020.1	CsG_LG7.g04341.i1
TRINITY_DN95905_c0_g3	AT5G45950_1	Cse_sc003364.1_g020.1	CsG_LG7.g04341.i1
TRINITY_DN95853_c0_g1	-	Cse_sc003785.1_g030.1	CsG_LG6.g35486.1
TRINITY_DN95853_c0_g2	-	Cse_sc003785.1_g030.1	CsG_LG6.g35486.1
TRINITY_DN95853_c0_g3	AT3G42723_1	Cse_sc003785.1_g030.1	CsG_LG1.g47988.1
TRINITY_DN95853_c1_g2	-	-	CsG_LG9.g59703.1
TRINITY_DN95829_c0_g1	AT1G53400_1	Cse_sc019408.1_g020.1	CsG_LG9.g43802.i1
TRINITY_DN95829_c0_g2	AT1G53400_1	Cse_sc019408.1_g020.1	CsG_LG9.g43802.i1
TRINITY_DN95847_c0_g1	-	-	CsG_LG8.g61421.1
TRINITY_DN95847_c1_g1	AT1G18310_1	Cse_sc011094.1_g030.1	CsG_LG4.g39171.i1
TRINITY_DN95847_c1_g3	AT5G15870_1	Cse_sc011094.1_g030.1	CsG_LG4.g39171.i1
TRINITY_DN95847_c1_g4	AT3G02420_1	Cse_sc011094.1_g030.1	CsG_LG4.g39171.i1
TRINITY_DN95907_c1_g1	-	-	CsG_LG2.g07572.1
TRINITY_DN95903_c0_g1	-	Cse_sc005591.1_g010.1	CsG_LG3.g29960.1
TRINITY_DN95903_c0_g2	-	Cse_sc005591.1_g010.1	CsG_LG3.g29960.1
TRINITY_DN95903_c0_g5	-	-	CsG_LG9.g57784.1,CsG_LG3.g08376.1
TRINITY_DN95903_c1_g1	-	-	CsG_LG1.g46645.1
TRINITY_DN95896_c0_g1	AT5G07910_1	Cse_sc066932.1_g010.1,Cse_sc002132.1_g020.1	CsG_LG6.g49661.1
TRINITY_DN95896_c0_g2	AT5G07910_1	Cse_sc066932.1_g010.1	CsG_LG6.g49661.1
TRINITY_DN95896_c0_g3	AT5G07910_1	Cse_sc066932.1_g010.1	CsG_LG6.g49661.1
TRINITY_DN95896_c1_g1	AT5G07910_1	Cse_sc066932.1_g010.1,Cse_sc013892.1_g010.1	CsG_LG4.g58056.1
TRINITY_DN95896_c1_g2	-	-	CsG_LG4.g58056.1
TRINITY_DN95896_c1_g3	AT5G07910_1	Cse_sc013892.1_g010.1	CsG_LG4.g58058.1
TRINITY_DN95908_c0_g1	AT1G14350_1	Cse_sc015005.1_g030.1	CsG_LG9.g06948.1
TRINITY_DN95875_c4_g1	AT1G26150_1	Cse_sc014997.1_g040.1	CsG_LG2.g45246.1
TRINITY_DN95875_c5_g1	-	Cse_sc000019.1_g070.1	CsG_LG8.g12393.1
TRINITY_DN95875_c8_g1	AT2G31270_1	Cse_sc015071.1_g010.1	CsG_LG9.g13006.i1
TRINITY_DN95875_c8_g2	AT2G31270_1	Cse_sc015071.1_g010.1	CsG_LG9.g13006.i1
TRINITY_DN95875_c8_g3	-	Cse_sc015071.1_g010.1	CsG_LG9.g13006.i1
TRINITY_DN95873_c1_g1	-	-	CsG_LG4.g28803.i1
TRINITY_DN95873_c3_g1	AT5G15310_1,AT3G01140_1	Cse_sc028943.1_g010.1	CsG_LG3.g28075.i1
TRINITY_DN95873_c3_g2	AT3G47600_1	Cse_sc001068.1_g030.1	CsG_LG4.g36771.i1
TRINITY_DN95873_c3_g3	AT5G15310_1	Cse_sc028943.1_g010.1,Cse_sc004839.1_g030.1	CsG_LG3.g28075.i1,CsG_LG2.g44278.1
TRINITY_DN95873_c3_g4	AT3G01140_1	Cse_sc004839.1_g030.1	CsG_LG2.g44278.1
TRINITY_DN95886_c0_g1	AT1G51940_1,AT1G10740_1	Cse_sc035341.1_g010.1	CsG_LG3.g45495.1
TRINITY_DN95886_c1_g1	AT1G10740_1,AT1G23330_1	Cse_sc035341.1_g020.1,Cse_sc001812.1_g040.1	CsG_LG3.g45496.1
TRINITY_DN95886_c1_g2	-	-	CsG_LG7.g18129.1,CsG_LG4.g63308.1
TRINITY_DN95886_c1_g3	-	Cse_sc034024.1_g020.1	CsG_LG8.g37157.1,CsG_LG6.g15680.1,CsG_LG1.g16979.1,CsG_LG6.g15683.1
TRINITY_DN95886_c1_g4	-	Cse_sc001634.1_g010.1	CsG_LG2.g49532.1
TRINITY_DN95890_c0_g1	AT3G02360_2,AT5G41670_1	Cse_sc001825.1_g030.1,Cse_sc007339.1_g010.1	CsG_LG6.g66681.1,CsG_LG8.g29766.1,CsG_LG6.g34905.1
TRINITY_DN95895_c3_g3	-	-	CsG_LG9.g70948.1
TRINITY_DN95895_c3_g4	-	-	CsG_LG4.g60377.1
TRINITY_DN95895_c3_g5	AT5G44120_3	Cse_sc017045.1_g030.1,Cse_sc005541.1_g050.1,Cse_sc022820.1_g030.1	CsG_LG5.g18563.1,CsG_LG1.g63001.1,CsG_LG5.g18570.1,CsG_LG5.g18589.1
TRINITY_DN95895_c3_g6	-	-	CsG_LG6.g05498.1
TRINITY_DN95895_c4_g1	AT3G24300_1	Cse_sc000913.1_g050.1	CsG_LG6.g69962.1
TRINITY_DN95895_c5_g1	-	Cse_sc000913.1_g050.1	CsG_LG6.g69962.1
TRINITY_DN95911_c0_g1	AT5G53730_1	Cse_sc003399.1_g030.1	CsG_LG4.g11620.1
TRINITY_DN95877_c3_g1	-	Cse_sc030752.1_g020.1	CsG_LG2.g53210.1
TRINITY_DN95877_c5_g4	AT3G11430_1	Cse_sc009049.1_g030.1	CsG_LG2.g51854.i1
TRINITY_DN95877_c5_g5	-	Cse_sc014997.1_g030.1	CsG_LG8.g00359.1
TRINITY_DN95846_c0_g1	AT5G18870_1,AT5G02540_1,AT4G11410_1,AT2G37540_1,AT4G23420_3	Cse_sc036356.1_g010.1,Cse_sc006246.1_g020.1,Cse_sc005073.1_g040.1,Cse_sc013423.1_g050.1,Cse_sc031272.1_g010.1	CsG_LG6.g68402.1,CsG_LG3.g52937.1,CsG_LG9.g32013.1,CsG_LG3.g24963.1
TRINITY_DN95846_c0_g2	AT3G11130_1,AT2G31020_1	Cse_sc006786.1_g030.1,Cse_sc028602.1_g010.1	CsG_LG5.g40940.1,CsG_LG3.g27650.1
TRINITY_DN95846_c0_g3	-	Cse_sc026943.1_g030.1	CsG_LG8.g48947.i1
TRINITY_DN95846_c0_g4	AT2G39970_1	Cse_sc026943.1_g030.1	CsG_LG8.g48947.i1
TRINITY_DN95817_c0_g1	AT1G01950_3	Cse_sc006686.1_g010.1	CsG_LG6.g15045.i1
TRINITY_DN95817_c1_g1	AT5G01950_1	Cse_sc005520.1_g030.1,Cse_sc006794.1_g030.1	CsG_LG2.g31247.1
TRINITY_DN95817_c1_g2	AT5G51710_1,AT5G01950_1	Cse_sc010784.1_g010.1,Cse_sc005520.1_g030.1,Cse_sc015424.1_g020.1	CsG_LG6.g20548.i1,CsG_LG2.g31247.1
TRINITY_DN95817_c1_g5	-	-	CsG_LG2.g31247.1
TRINITY_DN95876_c7_g1	AT2G41900_1	Cse_sc049044.1_g020.1	CsG_LG9.g15137.1,CsG_LG9.g15138.1
TRINITY_DN95862_c2_g1	-	Cse_sc332617.1_g010.1	CsG_LG7.g02565.1
TRINITY_DN95862_c4_g1	-	Cse_sc039780.1_g020.1	CsG_LG3.g36443.1
TRINITY_DN95862_c4_g2	AT3G01410_1	Cse_sc332617.1_g010.1	CsG_LG3.g36443.1
TRINITY_DN95862_c6_g9	-	Cse_sc002455.1_g060.1	CsG_LG8.g57123.1
TRINITY_DN95862_c7_g1	-	Cse_sc015386.1_g030.1	CsG_LG6.g10102.1
TRINITY_DN95862_c8_g1	-	Cse_sc151262.1_g010.1	CsG_LG2.g41063.1
TRINITY_DN95862_c9_g1	-	Cse_sc332617.1_g010.1	CsG_LG7.g02565.1
TRINITY_DN95898_c0_g1	AT5G56970_1	Cse_sc000607.1_g100.1,Cse_sc051467.1_g010.1	CsG_LG5.g00536.1,CsG_LG5.g00627.1
TRINITY_DN95881_c0_g1	AT1G65290_1	Cse_sc003883.1_g080.1	CsG_LG4.g65500.1
TRINITY_DN95866_c1_g1	AT3G23990_1	Cse_sc009215.1_g010.1	CsG_LG9.g14624.i1
TRINITY_DN95866_c4_g1	AT5G46800_1	Cse_sc012195.1_g010.1	CsG_LG3.g53299.i1
TRINITY_DN95866_c4_g2	AT5G46800_1	Cse_sc025940.1_g010.1	CsG_LG3.g53299.i1
TRINITY_DN95866_c4_g3	AT5G46800_1	Cse_sc001089.1_g050.1	CsG_LG3.g53299.i1
TRINITY_DN95869_c0_g1	AT1G17520_1	Cse_sc003554.1_g090.1	CsG_LG5.g72048.1
TRINITY_DN95869_c0_g2	AT1G72740_1	Cse_sc003554.1_g090.1,Cse_sc032460.1_g010.1	CsG_LG5.g72048.1
TRINITY_DN95854_c0_g1	-	Cse_sc004786.1_g040.1	CsG_LG4.g59523.1
TRINITY_DN95854_c1_g1	AT2G46420_1,AT3G61700_2	Cse_sc039047.1_g010.1,Cse_sc027687.1_g010.1,Cse_sc016856.1_g020.1	CsG_LG7.g58077.i1
TRINITY_DN95854_c1_g2	AT2G46420_1	Cse_sc039047.1_g010.1	CsG_LG7.g58077.i1
TRINITY_DN95854_c2_g1	AT1G68200_1	Cse_sc003013.1_g010.1	CsG_LG8.g29423.1
TRINITY_DN95854_c2_g2	AT1G76160_1,AT2G18100_1,AT1G21860_1	Cse_sc012437.1_g020.1,Cse_sc043254.1_g020.1,Cse_sc005557.1_g040.1	CsG_LG7.g69261.i1,CsG_LG3.g15713.1,CsG_LG2.g34707.1
TRINITY_DN95854_c2_g3	AT1G76160_1	Cse_sc012437.1_g020.1	CsG_LG2.g34041.1
TRINITY_DN95854_c2_g4	AT1G68200_1	Cse_sc000853.1_g030.1	CsG_LG8.g29423.1
TRINITY_DN95854_c2_g6	AT1G76160_1	Cse_sc012437.1_g020.1	CsG_LG7.g69261.i1
TRINITY_DN95854_c2_g7	AT2G27100_1	Cse_sc013907.1_g020.1	CsG_LG1.g19793.1
TRINITY_DN95854_c2_g8	AT1G76160_1	Cse_sc012437.1_g020.1	CsG_LG7.g69261.i1
TRINITY_DN95854_c2_g9	-	Cse_sc022792.1_g020.1	CsG_LG4.g50231.i1
TRINITY_DN95854_c3_g1	-	Cse_sc012580.1_g010.1	CsG_LG3.g01136.1
TRINITY_DN95854_c4_g1	AT1G68200_1	Cse_sc003013.1_g010.1	CsG_LG8.g29423.1
TRINITY_DN95889_c1_g1	-	-	CsG_LG7.g66604.1
TRINITY_DN95889_c1_g2	-	Cse_sc002688.1_g040.1,Cse_sc002884.1_g030.1,Cse_sc011315.1_g020.1	CsG_LG6.g38349.1
TRINITY_DN95889_c2_g1	-	Cse_sc024260.1_g020.1	CsG_LG9.g45600.1
TRINITY_DN95889_c2_g2	AT5G06080_1	Cse_sc019438.1_g020.1	CsG_LG4.g20215.1
TRINITY_DN95889_c2_g3	-	Cse_sc019438.1_g020.1	CsG_LG4.g20215.1
TRINITY_DN95889_c2_g4	AT5G06080_1	Cse_sc019438.1_g020.1	CsG_LG4.g20215.1
TRINITY_DN95823_c0_g1	-	-	CsG_LG8.g50431.1
TRINITY_DN95838_c1_g1	-	Cse_sc006783.1_g030.1	CsG_LG4.g48324.i1
TRINITY_DN95838_c2_g1	AT1G64860_1	Cse_sc002046.1_g020.1,Cse_sc016536.1_g020.1	CsG_LG2.g55620.i1,CsG_LG2.g51228.i1
TRINITY_DN95838_c2_g3	AT3G12590_1	Cse_sc016536.1_g020.1	CsG_LG7.g50315.1,CsG_LG2.g51228.i1
TRINITY_DN95884_c1_g1	-	Cse_sc027351.1_g020.1,Cse_sc018713.1_g020.1	CsG_LG5.g04646.1,CsG_LG8.g59751.1,CsG_LG3.g32671.1
TRINITY_DN95884_c1_g3	-	Cse_sc040932.1_g010.1	CsG_LG6.g54286.1,CsG_LG7.g72412.1,CsG_LG9.g06827.1,CsG_LG7.g52811.1
TRINITY_DN95884_c1_g4	-	Cse_sc027351.1_g020.1	CsG_LG5.g04646.1
TRINITY_DN95884_c2_g1	-	-	CsG_LG7.g29114.1
TRINITY_DN95884_c3_g1	-	-	CsG_LG3.g12066.1
TRINITY_DN95843_c0_g1	AT1G56340_1	Cse_sc004326.1_g050.1	CsG_LG6.g69570.1
TRINITY_DN95843_c2_g1	AT5G45900_1	Cse_sc017866.1_g020.1,Cse_sc010068.1_g050.1	CsG_LG7.g03683.i1,CsG_LG7.g03791.1
TRINITY_DN95843_c3_g1	AT3G15160_1	Cse_sc017866.1_g020.1,Cse_sc019975.1_g010.1	CsG_LG3.g30472.1,CsG_LG7.g03791.1,CsG_LG6.g36354.1
TRINITY_DN95843_c3_g2	AT1G69850_1,AT1G27040_1	Cse_sc010086.1_g060.1	CsG_LG4.g52598.1
TRINITY_DN95843_c3_g3	AT5G01180_1	Cse_sc010086.1_g060.1,Cse_sc042970.1_g020.1	CsG_LG4.g52598.1
TRINITY_DN95843_c3_g4	-	-	CsG_LG3.g30472.1
TRINITY_DN95848_c0_g1	AT3G24170_1	Cse_sc002381.1_g040.1	CsG_LG1.g61803.1
TRINITY_DN95848_c0_g2	AT3G24170_1	Cse_sc002381.1_g040.1,Cse_sc006947.1_g010.1	CsG_LG1.g61803.1,CsG_LG1.g62078.1
TRINITY_DN95885_c1_g1	AT5G01660_1	Cse_sc004535.1_g020.1	CsG_LG8.g70472.1,CsG_LG4.g06144.i1
TRINITY_DN95885_c1_g2	-	Cse_sc006487.1_g060.1	CsG_LG6.g21336.1
TRINITY_DN95885_c1_g3	-	Cse_sc036917.1_g010.1	CsG_LG9.g57094.1
TRINITY_DN95885_c1_g4	-	Cse_sc036917.1_g010.1	CsG_LG9.g57094.1
TRINITY_DN95885_c1_g5	-	Cse_sc001505.1_g010.1	CsG_LG8.g70472.1
TRINITY_DN95885_c1_g7	-	-	CsG_LG8.g70472.1
TRINITY_DN95885_c2_g1	AT2G26640_1	Cse_sc024999.1_g010.1	CsG_LG6.g26471.1
TRINITY_DN95885_c4_g1	-	-	CsG_LG8.g70472.1
TRINITY_DN95816_c0_g1	AT3G45840_1	Cse_sc004769.1_g030.1	CsG_LG4.g59378.1
TRINITY_DN95816_c0_g2	-	Cse_sc003528.1_g030.1,Cse_sc016438.1_g040.1	CsG_LG4.g59378.1,CsG_LG5.g59587.1,CsG_LG5.g59566.1,CsG_LG5.g63964.1
TRINITY_DN95867_c0_g1	-	Cse_sc011990.1_g040.1	CsG_LG9.g04381.1
TRINITY_DN95867_c1_g1	-	Cse_sc030814.1_g010.1	CsG_LG7.g32510.1,CsG_LG2.g39342.1
TRINITY_DN95867_c1_g2	-	-	CsG_LG4.g61718.1
TRINITY_DN95867_c1_g3	-	Cse_sc030814.1_g010.1	CsG_LG9.g07632.1
TRINITY_DN95867_c1_g4	-	-	CsG_LG2.g39342.1,CsG_LG7.g32510.1
TRINITY_DN95867_c1_g5	-	Cse_sc030814.1_g010.1	CsG_LG9.g07632.1
TRINITY_DN95882_c2_g2	AT1G52920_1,AT2G20770_1	Cse_sc029094.1_g020.1	CsG_LG8.g64767.i1
TRINITY_DN95882_c2_g3	AT5G20980_1	Cse_sc005592.1_g020.1	CsG_LG6.g68310.i1
TRINITY_DN95882_c2_g4	AT5G20980_1	Cse_sc005592.1_g020.1	CsG_LG6.g68310.i1
TRINITY_DN95882_c3_g1	-	Cse_sc000017.1_g080.1	CsG_LG4.g45335.1
TRINITY_DN95882_c4_g1	AT5G02810_1,AT4G21960_1	Cse_sc017043.1_g030.1,Cse_sc007626.1_g030.1	CsG_LG2.g50883.1,CsG_LG7.g00839.1
TRINITY_DN95850_c0_g1	-	Cse_sc028519.1_g010.1	CsG_LG9.g47829.1
TRINITY_DN95832_c0_g1	-	Cse_sc014414.1_g040.1	CsG_LG6.g00135.1
TRINITY_DN95832_c1_g1	AT5G08030_1	Cse_sc004352.1_g080.1	CsG_LG8.g59620.1
TRINITY_DN95832_c2_g1	-	Cse_sc011500.1_g030.1	CsG_LG9.g07852.1
TRINITY_DN95832_c2_g2	-	Cse_sc030536.1_g040.1	CsG_LG1.g45325.1
TRINITY_DN95832_c2_g3	-	Cse_sc019546.1_g040.1	CsG_LG9.g07868.1,CsG_LG9.g07858.1
TRINITY_DN95832_c3_g1	-	Cse_sc020443.1_g030.1,Cse_sc045641.1_g010.1	CsG_LG5.g68528.1,CsG_LG6.g07161.1,CsG_LG5.g68526.1
TRINITY_DN95832_c3_g3	-	Cse_sc045641.1_g010.1	CsG_LG5.g68526.1
TRINITY_DN95906_c1_g1	AT4G17380_1	Cse_sc025780.1_g040.1,Cse_sc012154.1_g020.1	CsG_LG3.g51187.1,CsG_LG3.g29069.1
TRINITY_DN95906_c2_g2	AT1G80710_1	Cse_sc035301.1_g010.1,Cse_sc009068.1_g030.1,Cse_sc009068.1_g010.1	CsG_LG8.g05866.i1
TRINITY_DN95906_c2_g3	-	Cse_sc009068.1_g010.1	CsG_LG8.g05888.1
TRINITY_DN95906_c2_g4	-	Cse_sc010417.1_g020.1	CsG_LG2.g50930.1
TRINITY_DN95906_c2_g5	-	-	CsG_LG6.g30880.1
TRINITY_DN95821_c0_g1	AT5G11970_1	Cse_sc019429.1_g040.1	CsG_LG5.g56728.1
TRINITY_DN95893_c1_g1	-	Cse_sc054401.1_g010.1	CsG_LG3.g46209.1
TRINITY_DN95893_c4_g4	AT4G36040_1,AT2G17880_1	Cse_sc002235.1_g010.1	CsG_LG8.g37758.1
TRINITY_DN95893_c4_g5	AT4G36040_1,AT2G17880_1	Cse_sc038408.1_g020.1	CsG_LG8.g37723.1
TRINITY_DN95893_c4_g7	-	Cse_sc014854.1_g010.1,Cse_sc011245.1_g010.1,Cse_sc054401.1_g010.1	CsG_LG3.g18607.1
TRINITY_DN95863_c0_g1	AT1G60490_1	Cse_sc005331.1_g010.1	CsG_LG3.g45706.i1
TRINITY_DN95863_c0_g2	AT1G60490_1	Cse_sc005331.1_g010.1	CsG_LG3.g45706.i1
TRINITY_DN95910_c0_g1	AT5G19990_1,AT5G20000_1	Cse_sc000978.1_g050.1	CsG_LG5.g64953.i1
TRINITY_DN95910_c2_g1	-	-	CsG_LG8.g57813.1
TRINITY_DN95910_c3_g1	AT1G16220_1	Cse_sc005096.1_g010.1	CsG_LG4.g09434.i1
TRINITY_DN95902_c0_g1	-	Cse_sc031592.1_g020.1	CsG_LG8.g61328.1
TRINITY_DN95902_c0_g2	-	Cse_sc031592.1_g020.1	CsG_LG8.g61328.1
TRINITY_DN95887_c0_g1	-	Cse_sc008552.1_g050.1	CsG_LG8.g12060.1
TRINITY_DN95887_c0_g2	-	Cse_sc008552.1_g050.1	CsG_LG8.g12060.1
TRINITY_DN95858_c2_g1	AT3G61260_1	Cse_sc005974.1_g020.1	CsG_LG2.g56963.1
TRINITY_DN95858_c4_g1	-	Cse_sc006628.1_g040.1	CsG_LG4.g42739.1
TRINITY_DN95858_c4_g2	-	Cse_sc007671.1_g010.1	CsG_LG8.g64696.1
TRINITY_DN95858_c8_g1	AT4G23160_1	-	CsG_LG2.g43166.1,CsG_LG1.g15396.1
TRINITY_DN95858_c8_g2	AT4G23160_1	-	CsG_LG9.g13103.1,CsG_LG1.g15396.1
TRINITY_DN95822_c0_g1	-	Cse_sc001357.1_g030.1	CsG_LG3.g48176.1
TRINITY_DN95822_c1_g1	AT4G24020_1	Cse_sc037031.1_g020.1	CsG_LG3.g48164.1,CsG_LG3.g48121.1
TRINITY_DN95822_c1_g2	AT4G24020_1	Cse_sc003144.1_g030.1	CsG_LG3.g50912.1
TRINITY_DN95822_c1_g3	AT1G64530_1	Cse_sc012204.1_g040.1	CsG_LG3.g48107.1
TRINITY_DN95822_c1_g4	AT1G64530_1	Cse_sc001357.1_g030.1	CsG_LG3.g48070.1
TRINITY_DN95822_c1_g5	AT4G24020_1,AT4G34840_1	Cse_sc003060.1_g010.1	CsG_LG3.g50942.i1,CsG_LG4.g59472.1
TRINITY_DN95822_c1_g6	AT4G24020_1,AT1G64530_1	Cse_sc054168.1_g010.1,Cse_sc001357.1_g030.1	CsG_LG8.g75215.1
TRINITY_DN95822_c1_g7	-	Cse_sc054168.1_g010.1	CsG_LG8.g75215.1
TRINITY_DN95822_c2_g1	-	Cse_sc001357.1_g030.1	CsG_LG8.g75215.1
TRINITY_DN95822_c3_g1	AT1G64530_1	Cse_sc003060.1_g100.1	CsG_LG3.g50963.1
TRINITY_DN95842_c0_g1	AT1G22400_1	Cse_sc018493.1_g040.1	CsG_LG6.g57323.i1
TRINITY_DN95842_c1_g1	AT1G22380_1	Cse_sc039661.1_g020.1	CsG_LG7.g51999.1
TRINITY_DN95842_c2_g1	AT1G22380_1	Cse_sc014835.1_g030.1	CsG_LG6.g57402.1
TRINITY_DN95842_c3_g1	AT1G22380_1	Cse_sc022089.1_g040.1	CsG_LG6.g27601.1
TRINITY_DN95842_c3_g2	AT1G22380_1	Cse_sc018493.1_g050.1	CsG_LG6.g57389.1,CsG_LG6.g57324.1,CsG_LG6.g57325.1
TRINITY_DN95842_c3_g3	AT1G22380_1,AT1G22360_1	Cse_sc024605.1_g010.1	CsG_LG6.g57249.i1
TRINITY_DN95842_c3_g4	AT1G22360_1	Cse_sc005682.1_g030.1	CsG_LG6.g57168.1
TRINITY_DN95842_c3_g5	AT1G22380_1	Cse_sc005682.1_g030.1	CsG_LG6.g57168.1
TRINITY_DN95842_c3_g6	AT1G22380_1	Cse_sc024605.1_g010.1	CsG_LG6.g57249.i1
TRINITY_DN95842_c3_g7	AT1G22360_1	Cse_sc029187.1_g010.1	CsG_LG6.g57325.1
TRINITY_DN95842_c3_g8	AT1G22360_1	Cse_sc014835.1_g030.1	CsG_LG6.g57402.1
TRINITY_DN95909_c0_g2	AT4G36730_1	Cse_sc011089.1_g010.1	CsG_LG3.g18590.i1
TRINITY_DN95909_c1_g1	AT4G36730_1	Cse_sc003924.1_g020.1	CsG_LG4.g46940.i1
TRINITY_DN95909_c2_g1	AT4G36730_1	Cse_sc003924.1_g020.1	CsG_LG4.g46940.i1
TRINITY_DN95830_c0_g1	-	Cse_sc005763.1_g040.1	CsG_LG6.g03559.1
TRINITY_DN95830_c1_g1	-	Cse_sc114566.1_g010.1,Cse_sc006656.1_g020.1	CsG_LG6.g03559.1
TRINITY_DN95830_c1_g2	-	Cse_sc030078.1_g010.1	CsG_LG6.g03559.1
TRINITY_DN95830_c2_g1	-	Cse_sc114566.1_g010.1,Cse_sc000748.1_g050.1	CsG_LG6.g03559.1
TRINITY_DN95864_c0_g1	AT5G27930_1,AT3G05640_1	Cse_sc035698.1_g030.1	CsG_LG7.g53241.i1
TRINITY_DN95883_c0_g1	-	Cse_sc012096.1_g020.1	CsG_LG4.g46643.1
TRINITY_DN95883_c0_g2	-	Cse_sc004218.1_g020.1	CsG_LG9.g26795.1
TRINITY_DN95852_c0_g1	AT5G45510_1	Cse_sc041159.1_g010.1	CsG_LG1.g10974.1
TRINITY_DN95852_c0_g2	-	Cse_sc026873.1_g030.1	CsG_LG5.g55908.1
TRINITY_DN95852_c0_g3	-	Cse_sc004665.1_g070.1,Cse_sc000899.1_g040.1	CsG_LG7.g56507.1,CsG_LG2.g33050.1
TRINITY_DN95852_c0_g4	-	Cse_sc026873.1_g030.1	CsG_LG5.g55908.1
TRINITY_DN95901_c0_g1	AT5G06830_1	Cse_sc029429.1_g020.1	CsG_LG5.g03709.1,CsG_LG5.g30207.i1
TRINITY_DN95901_c0_g2	AT3G28390_1,AT3G61690_1,AT3G51620_2,AT5G06830_1,AT3G28345_1	Cse_sc033385.1_g010.1,Cse_sc036411.1_g010.1,Cse_sc038094.1_g020.1,Cse_sc011673.1_g030.1,Cse_sc000402.1_g020.1,Cse_sc011315.1_g020.1	CsG_LG9.g07787.1,CsG_LG2.g43398.1,CsG_LG2.g37773.1,CsG_LG2.g39648.1,CsG_LG9.g66277.1,CsG_LG5.g68128.1,CsG_LG5.g30207.i1
TRINITY_DN95901_c0_g4	AT5G06830_1	Cse_sc029429.1_g020.1	CsG_LG5.g30207.i1
TRINITY_DN95901_c0_g5	-	Cse_sc009758.1_g040.1	CsG_LG7.g25663.1
TRINITY_DN95901_c0_g6	AT5G06830_1	Cse_sc029429.1_g020.1	CsG_LG5.g03709.1
TRINITY_DN95901_c0_g7	AT5G06830_1	Cse_sc029429.1_g020.1	CsG_LG5.g30207.i1
TRINITY_DN95901_c1_g1	AT3G28360_1	Cse_sc036411.1_g010.1	CsG_LG8.g69577.1
TRINITY_DN95857_c0_g1	-	Cse_sc026227.1_g020.1,Cse_sc006580.1_g040.1,Cse_sc004666.1_g010.1,Cse_sc021863.1_g010.1	CsG_LG9.g06649.1,CsG_LG9.g08352.1,CsG_LG9.g06618.1
TRINITY_DN95857_c0_g2	-	-	CsG_LG1.g64020.1
TRINITY_DN95857_c0_g3	-	-	CsG_LG1.g64016.1
TRINITY_DN95857_c0_g4	-	-	CsG_LG2.g37421.1
TRINITY_DN95857_c0_g5	-	-	CsG_LG9.g65470.1
TRINITY_DN95857_c0_g6	-	Cse_sc026227.1_g020.1	CsG_LG9.g06618.1,CsG_LG9.g65470.1
TRINITY_DN95857_c0_g7	-	-	CsG_LG9.g65471.1
TRINITY_DN95857_c0_g8	-	Cse_sc026227.1_g020.1	CsG_LG9.g06649.1
TRINITY_DN95857_c0_g9	-	Cse_sc012302.1_g010.1	CsG_LG2.g02046.1
TRINITY_DN95857_c2_g1	-	-	CsG_LG9.g65470.1
TRINITY_DN95841_c0_g1	AT1G15440_1	Cse_sc007423.1_g070.1,Cse_sc000172.1_g060.1	CsG_LG6.g63439.i1,CsG_LG5.g21718.i1
TRINITY_DN95841_c0_g2	AT1G15440_1	Cse_sc007423.1_g070.1	CsG_LG6.g63439.i1,CsG_LG5.g21718.i1
TRINITY_DN95855_c4_g1	AT5G43120_1	Cse_sc037957.1_g020.1	CsG_LG6.g56153.1
TRINITY_DN95855_c5_g1	-	Cse_sc019618.1_g040.1	CsG_LG5.g01026.i1
TRINITY_DN95855_c5_g3	AT5G04040_1	Cse_sc020797.1_g010.1	CsG_LG7.g22164.1
TRINITY_DN95855_c6_g1	-	Cse_sc007303.1_g010.1	CsG_LG3.g39051.1
TRINITY_DN95827_c0_g1	AT2G36850_1	Cse_sc007155.1_g020.1	CsG_LG4.g63231.1
TRINITY_DN95827_c0_g2	AT2G36850_1	Cse_sc007155.1_g020.1	CsG_LG4.g63231.1
TRINITY_DN95827_c0_g4	AT2G36850_1	Cse_sc007155.1_g020.1	CsG_LG4.g63274.i1
TRINITY_DN95899_c0_g1	AT1G71140_1,AT2G04080_1	Cse_sc011798.1_g010.1	CsG_LG4.g46289.1
TRINITY_DN95899_c0_g2	AT1G15150_1	Cse_sc011798.1_g010.1,Cse_sc015136.1_g020.1	CsG_LG4.g46289.1
TRINITY_DN95899_c1_g1	AT1G66780_1,AT2G04100_1	Cse_sc001129.1_g030.1	CsG_LG4.g46258.1
TRINITY_DN95899_c1_g2	AT1G66780_1	Cse_sc001129.1_g030.1	CsG_LG4.g46258.1
TRINITY_DN95826_c0_g1	AT1G70170_1,AT1G24140_1	Cse_sc016297.1_g020.1,Cse_sc010939.1_g030.1,Cse_sc039380.1_g010.1	CsG_LG4.g36480.1,CsG_LG6.g37609.1
TRINITY_DN95826_c0_g2	AT1G59970_1	Cse_sc016297.1_g020.1	CsG_LG4.g36480.1
TRINITY_DN95856_c2_g1	AT1G04810_1,AT2G32730_1	Cse_sc004800.1_g020.1	CsG_LG8.g00777.i1
TRINITY_DN95856_c3_g1	AT3G15610_1	Cse_sc031153.1_g020.1,Cse_sc009158.1_g020.1,Cse_sc000654.1_g020.1	CsG_LG3.g22865.1,CsG_LG1.g02338.1,CsG_LG2.g56996.i1
TRINITY_DN95820_c0_g1	-	Cse_sc004277.1_g050.1	CsG_LG2.g01978.1
TRINITY_DN95820_c1_g1	-	-	CsG_LG1.g52791.1
TRINITY_DN95820_c2_g1	AT5G56940_1,AT1G79820_1	Cse_sc020992.1_g020.1,Cse_sc005885.1_g020.1,Cse_sc002013.1_g040.1,Cse_sc004172.1_g020.1	CsG_LG5.g71542.i1,CsG_LG8.g52078.1
TRINITY_DN95820_c2_g2	AT4G23920_1	Cse_sc001558.1_g050.1	CsG_LG3.g49506.i1
TRINITY_DN95900_c0_g1	AT5G05930_1	Cse_sc038281.1_g010.1	CsG_LG4.g19448.i1
TRINITY_DN95868_c1_g1	AT3G55830_1	Cse_sc004958.1_g040.1,Cse_sc001293.1_g060.1	CsG_LG9.g16248.1,CsG_LG4.g23160.1
TRINITY_DN95861_c3_g1	-	Cse_sc049082.1_g010.1,Cse_sc036774.1_g010.1	CsG_LG4.g10670.1,CsG_LG9.g70150.1,CsG_LG9.g22027.1,CsG_LG1.g60238.1
TRINITY_DN95861_c3_g2	-	Cse_sc016891.1_g030.1,Cse_sc009639.1_g020.1	CsG_LG6.g23144.1
TRINITY_DN95861_c3_g3	-	Cse_sc025856.1_g010.1	CsG_LG9.g14863.1
TRINITY_DN95861_c3_g4	-	Cse_sc046122.1_g010.1	CsG_LG5.g00584.1
TRINITY_DN95861_c3_g5	-	Cse_sc006483.1_g060.1	CsG_LG9.g49420.1
TRINITY_DN95861_c3_g6	-	Cse_sc015290.1_g040.1	CsG_LG3.g52836.1
TRINITY_DN95861_c3_g7	-	Cse_sc013186.1_g020.1	CsG_LG9.g70150.1
TRINITY_DN95851_c0_g1	AT2G33760_1	Cse_sc023994.1_g020.1	CsG_LG3.g47714.1
TRINITY_DN95851_c1_g1	-	Cse_sc008460.1_g060.1	CsG_LG7.g02411.1
TRINITY_DN95851_c2_g1	AT2G23350_1,AT1G22760_1	Cse_sc004913.1_g030.1	CsG_LG7.g72508.1
TRINITY_DN95851_c4_g1	AT1G58037_1,AT3G21210_1,AT3G48770_1,AT3G50010_1,AT2G44380_1	Cse_sc008460.1_g060.1,Cse_sc008460.1_g030.1,Cse_sc028933.1_g010.1,Cse_sc061323.1_g010.1,Cse_sc048429.1_g020.1,Cse_sc001088.1_g060.1,Cse_sc008460.1_g040.1,Cse_sc028780.1_g010.1,Cse_sc009058.1_g030.1,Cse_sc001636.1_g020.1	CsG_LG7.g02418.1,CsG_LG3.g40800.1,CsG_LG3.g51179.1
TRINITY_DN95851_c4_g2	-	Cse_sc048429.1_g020.1,Cse_sc009058.1_g030.1	CsG_LG9.g55201.1,CsG_LG3.g51179.1
TRINITY_DN95851_c4_g3	-	Cse_sc008460.1_g060.1	CsG_LG7.g02411.1
TRINITY_DN95851_c4_g4	-	Cse_sc026510.1_g020.1	CsG_LG1.g05767.1
TRINITY_DN95851_c4_g5	AT4G29090_1	Cse_sc005289.1_g060.1,Cse_sc005657.1_g020.1	CsG_LG3.g10269.1
TRINITY_DN95851_c4_g6	-	Cse_sc005289.1_g060.1	CsG_LG3.g10269.1
TRINITY_DN95851_c5_g1	-	Cse_sc019314.1_g040.1	CsG_LG3.g53053.1
TRINITY_DN95878_c1_g1	AT4G18050_1	Cse_sc014529.1_g010.1	CsG_LG9.g64050.1
TRINITY_DN95878_c1_g3	AT5G36170_1,AT2G02480_1	Cse_sc012127.1_g010.1	CsG_LG6.g23300.1
TRINITY_DN95878_c3_g1	-	Cse_sc000257.1_g010.1	CsG_LG5.g66708.i1
TRINITY_DN95812_c0_g1	AT1G07705_2	Cse_sc016625.1_g010.1	CsG_LG8.g27715.1
TRINITY_DN95814_c0_g3	-	Cse_sc015636.1_g050.1,Cse_sc001266.1_g050.1,Cse_sc070761.1_g010.1,Cse_sc005482.1_g020.1	CsG_LG6.g64459.1,CsG_LG6.g64315.1,CsG_LG1.g17315.1
TRINITY_DN95814_c0_g4	-	Cse_sc019779.1_g010.1	CsG_LG1.g43635.1
TRINITY_DN95849_c1_g1	-	Cse_sc001150.1_g090.1	CsG_LG7.g64935.1
TRINITY_DN95849_c2_g1	AT1G22150_1	Cse_sc011236.1_g020.1	CsG_LG9.g31106.1
TRINITY_DN95849_c2_g2	AT1G78000_1	Cse_sc001103.1_g020.1	CsG_LG4.g00804.1
TRINITY_DN2928_c0_g1	AT4G25120_1	Cse_sc025881.1_g010.1	CsG_LG4.g16926.1
TRINITY_DN2989_c0_g1	AT5G58770_1	Cse_sc009661.1_g030.1	CsG_LG6.g35988.1
TRINITY_DN2961_c0_g1	AT4G40030_2,AT5G65360_1	Cse_sc008983.1_g020.1,Cse_sc052113.1_g020.1	CsG_LG9.g33957.1,CsG_LG8.g61972.1
TRINITY_DN2997_c0_g1	AT1G49310_1	Cse_sc008994.1_g020.1	CsG_LG6.g09524.1
TRINITY_DN2938_c0_g1	-	-	CsG_LG3.g27694.1
TRINITY_DN53134_c0_g1	AT2G38460_1	Cse_sc010989.1_g040.1	CsG_LG9.g66980.1
TRINITY_DN53175_c0_g1	-	Cse_sc046833.1_g010.1	CsG_LG7.g12906.i1
TRINITY_DN53154_c0_g1	AT2G17630_1	Cse_sc005839.1_g030.1	CsG_LG8.g45007.1
TRINITY_DN53143_c0_g1	-	-	CsG_LG8.g11703.1
TRINITY_DN53148_c0_g1	-	Cse_sc003440.1_g080.1	CsG_LG1.g63471.i1
TRINITY_DN53155_c0_g1	-	-	CsG_LG7.g00315.1
TRINITY_DN53185_c0_g1	AT3G23940_1	Cse_sc021995.1_g020.1	CsG_LG2.g26413.i1
TRINITY_DN53199_c0_g1	-	-	CsG_LG1.g53569.1
TRINITY_DN53177_c0_g1	AT3G03960_1	Cse_sc004387.1_g020.1	CsG_LG2.g05981.i1
TRINITY_DN69588_c0_g1	-	Cse_sc016456.1_g010.1	CsG_LG2.g51265.1
TRINITY_DN69566_c0_g1	-	Cse_sc004063.1_g030.1	CsG_LG1.g27848.1
TRINITY_DN69524_c0_g1	AT1G10070_1	Cse_sc003122.1_g030.1	CsG_LG6.g37700.i1
TRINITY_DN69580_c0_g1	AT5G09590_1	Cse_sc011176.1_g010.1	CsG_LG5.g46945.1
TRINITY_DN69547_c0_g1	AT1G60500_1	Cse_sc004540.1_g030.1	CsG_LG5.g02748.1
TRINITY_DN69596_c0_g1	AT1G01780_1	Cse_sc007067.1_g040.1	CsG_LG7.g10425.1
TRINITY_DN69596_c2_g1	AT3G61230_1	Cse_sc007067.1_g040.1	CsG_LG9.g49641.1
TRINITY_DN69526_c0_g1	AT5G47560_1	Cse_sc000629.1_g020.1	CsG_LG7.g00290.1
TRINITY_DN69505_c0_g1	AT3G20390_1	Cse_sc004422.1_g010.1	CsG_LG8.g65697.i1
TRINITY_DN69518_c0_g1	AT2G22560_1	Cse_sc023607.1_g020.1	CsG_LG3.g07198.1
TRINITY_DN69544_c0_g1	-	-	CsG_LG7.g11782.1
TRINITY_DN69563_c0_g1	AT3G02760_1	Cse_sc001269.1_g100.1	CsG_LG5.g67102.1
TRINITY_DN69514_c0_g1	-	Cse_sc028506.1_g010.1	CsG_LG1.g37059.i1
TRINITY_DN69536_c0_g1	-	Cse_sc012255.1_g010.1,Cse_sc005111.1_g020.1	CsG_LG8.g14926.1
TRINITY_DN69552_c0_g1	AT5G65720_1	Cse_sc021751.1_g030.1,Cse_sc003739.1_g030.1	CsG_LG2.g46817.1,CsG_LG5.g60214.i1
TRINITY_DN69542_c0_g1	AT5G62790_2	Cse_sc015676.1_g030.1	CsG_LG4.g55588.i1
TRINITY_DN69560_c0_g1	AT5G40740_1	Cse_sc013159.1_g020.1	CsG_LG2.g42422.i1
TRINITY_DN69557_c0_g1	AT5G58980_1	Cse_sc000837.1_g070.1	CsG_LG7.g27057.i1
TRINITY_DN69528_c0_g1	AT3G10690_1	Cse_sc005588.1_g050.1	CsG_LG2.g19615.1
TRINITY_DN53207_c0_g1	-	Cse_sc011828.1_g010.1	CsG_LG4.g41294.1
TRINITY_DN53243_c0_g1	-	Cse_sc021696.1_g010.1	CsG_LG1.g08175.1
TRINITY_DN53205_c0_g1	-	Cse_sc006841.1_g020.1	CsG_LG2.g06527.1
TRINITY_DN53219_c0_g1	AT3G54700_1	Cse_sc002535.1_g020.1	CsG_LG9.g13283.1
TRINITY_DN53291_c0_g1	AT1G72370_1	Cse_sc018809.1_g030.1	CsG_LG5.g57256.1
TRINITY_DN53252_c0_g1	-	-	CsG_LG2.g00668.i1
TRINITY_DN70420_c0_g1	AT1G58210_1	Cse_sc005375.1_g050.1	CsG_LG3.g07198.1
TRINITY_DN70416_c0_g1	-	Cse_sc055313.1_g010.1	CsG_LG6.g67946.1
TRINITY_DN70409_c0_g1	-	-	CsG_LG9.g61149.1
TRINITY_DN70481_c0_g1	-	Cse_sc000498.1_g120.1	CsG_LG5.g00169.1
TRINITY_DN70481_c1_g1	AT1G67990_1	Cse_sc036346.1_g010.1	CsG_LG1.g59467.1
TRINITY_DN70456_c0_g1	AT4G31940_1	Cse_sc005195.1_g040.1	CsG_LG6.g53295.1
TRINITY_DN70500_c0_g1	AT4G17830_2	-	CsG_LG6.g45858.1
TRINITY_DN70441_c0_g1	ATCG00820_1	Cse_sc013201.1_g020.1	CsG_LG1.g60689.1
TRINITY_DN70411_c0_g1	-	Cse_sc008204.1_g060.1	CsG_LG5.g65036.1
TRINITY_DN70457_c0_g1	-	Cse_sc015100.1_g030.1	CsG_LG1.g09280.1,CsG_LG1.g07685.i1
TRINITY_DN70471_c0_g1	AT2G34520_1	Cse_sc009088.1_g030.1	CsG_LG9.g07872.1
TRINITY_DN70433_c0_g2	AT1G51190_1	Cse_sc000119.1_g050.1	CsG_LG5.g10043.1
TRINITY_DN70485_c0_g1	-	Cse_sc010445.1_g020.1	CsG_LG4.g64795.1
TRINITY_DN70406_c0_g1	AT1G26480_1	Cse_sc057304.1_g010.1	CsG_LG8.g22839.1
TRINITY_DN70460_c0_g1	-	Cse_sc048458.1_g010.1	CsG_LG6.g07766.1
TRINITY_DN70412_c0_g1	AT3G47730_1	Cse_sc011212.1_g040.1	CsG_LG8.g64092.1
TRINITY_DN70479_c0_g2	AT1G32380_1	Cse_sc005961.1_g030.1	CsG_LG3.g53398.1
TRINITY_DN70437_c0_g1	AT1G56240_1,AT1G80110_1	Cse_sc025364.1_g010.1	CsG_LG2.g11797.1
TRINITY_DN70470_c0_g1	AT4G21470_1	Cse_sc033874.1_g010.1	CsG_LG9.g64574.1
TRINITY_DN70404_c0_g1	AT1G71860_1	Cse_sc051758.1_g010.1	CsG_LG5.g23534.1
TRINITY_DN70483_c0_g1	-	Cse_sc015410.1_g020.1	CsG_LG7.g69779.1
TRINITY_DN70427_c0_g1	AT2G34930_1	Cse_sc019517.1_g030.1	CsG_LG1.g58487.1
TRINITY_DN18964_c0_g1	AT1G71140_1	Cse_sc010425.1_g030.1	CsG_LG8.g29037.1
TRINITY_DN18961_c0_g1	AT5G36228_1	Cse_sc003793.1_g020.1	CsG_LG6.g20721.1
TRINITY_DN18989_c0_g1	AT5G04130_1	Cse_sc012233.1_g010.1	CsG_LG5.g34665.i1
TRINITY_DN18923_c0_g1	AT3G15290_1	Cse_sc014034.1_g040.1	CsG_LG5.g54364.i1
TRINITY_DN18935_c0_g1	-	Cse_sc049361.1_g020.1	CsG_LG4.g55991.1
TRINITY_DN18968_c0_g1	AT4G35630_1	Cse_sc005839.1_g030.1	CsG_LG8.g45007.1
TRINITY_DN18994_c0_g1	-	Cse_sc012000.1_g010.1	CsG_LG7.g39024.1
TRINITY_DN18910_c0_g1	-	Cse_sc036888.1_g030.1	CsG_LG6.g49119.1
TRINITY_DN18910_c1_g1	-	Cse_sc327612.1_g010.1	CsG_LG6.g49119.1
TRINITY_DN18941_c0_g1	ATCG00380_1	-	-
TRINITY_DN18920_c0_g1	AT3G26340_1	Cse_sc021391.1_g060.1	CsG_LG3.g44901.i1
TRINITY_DN18924_c0_g1	-	Cse_sc004096.1_g020.1	CsG_LG7.g07967.1
TRINITY_DN86854_c0_g1	AT4G04350_1	Cse_sc022753.1_g010.1	CsG_LG9.g36947.i1
TRINITY_DN86854_c1_g1	AT4G04350_1	Cse_sc022753.1_g010.1	CsG_LG9.g36947.i1
TRINITY_DN86854_c2_g1	AT4G04350_1	Cse_sc022753.1_g010.1	CsG_LG9.g36947.i1
TRINITY_DN86854_c2_g2	AT4G04350_1	Cse_sc022753.1_g010.1	CsG_LG9.g36947.i1
TRINITY_DN86812_c0_g1	AT2G26560_1	Cse_sc013271.1_g020.1	CsG_LG4.g40501.1
TRINITY_DN86849_c0_g1	-	Cse_sc001865.1_g030.1	CsG_LG1.g63540.i1
TRINITY_DN86863_c0_g1	AT2G47540_1	Cse_sc022284.1_g030.1,Cse_sc013520.1_g030.1	CsG_LG5.g15002.1,CsG_LG5.g14971.1
TRINITY_DN86863_c0_g2	AT2G47540_1	Cse_sc002499.1_g090.1,Cse_sc022284.1_g030.1	CsG_LG5.g15002.1
TRINITY_DN86863_c0_g3	-	Cse_sc002499.1_g090.1	CsG_LG5.g14941.1
TRINITY_DN86893_c0_g1	AT1G25540_1	Cse_sc043625.1_g010.1	CsG_LG3.g34091.1
TRINITY_DN86870_c0_g1	AT4G38470_1	Cse_sc000724.1_g020.1	CsG_LG5.g39695.i1
TRINITY_DN86909_c0_g1	AT3G22420_2	Cse_sc006885.1_g080.1	CsG_LG8.g09881.i1
TRINITY_DN86873_c0_g1	-	Cse_sc022453.1_g030.1,Cse_sc022453.1_g010.1	CsG_LG1.g10312.1,CsG_LG1.g10338.i1
TRINITY_DN86823_c0_g1	AT1G78010_1	Cse_sc001532.1_g120.1,Cse_sc049911.1_g020.1	CsG_LG8.g72111.1,CsG_LG7.g12342.1
TRINITY_DN86823_c0_g2	AT1G78010_1	Cse_sc007844.1_g010.1	CsG_LG4.g11710.1
TRINITY_DN86823_c1_g1	AT1G78010_1	-	-
TRINITY_DN86905_c0_g1	-	-	CsG_LG2.g49744.1
TRINITY_DN86880_c0_g1	AT5G06490_1	Cse_sc013196.1_g010.1	CsG_LG2.g35621.1
TRINITY_DN86843_c0_g1	AT1G15510_1,AT1G20230_1	Cse_sc003189.1_g080.1	CsG_LG4.g59745.1
TRINITY_DN86855_c0_g1	-	-	CsG_LG1.g35742.i1
TRINITY_DN86835_c0_g1	-	Cse_sc022920.1_g020.1,Cse_sc021754.1_g020.1,Cse_sc001902.1_g070.1	CsG_LG3.g39805.1,CsG_LG9.g53008.1,CsG_LG7.g59429.1
TRINITY_DN86861_c0_g1	AT1G06340_1	Cse_sc004845.1_g050.1	CsG_LG2.g32656.1
TRINITY_DN86900_c0_g1	AT1G56500_1	Cse_sc005923.1_g010.1	CsG_LG4.g30182.1
TRINITY_DN86827_c1_g1	-	Cse_sc012113.1_g030.1	CsG_LG1.g44661.i1
TRINITY_DN86864_c0_g1	AT2G23630_1	Cse_sc042244.1_g010.1	CsG_LG4.g40307.1
TRINITY_DN86864_c0_g2	AT2G23630_1	Cse_sc042244.1_g010.1	CsG_LG4.g40307.1
TRINITY_DN86816_c0_g1	AT1G68390_1	Cse_sc001439.1_g050.1	CsG_LG9.g59716.1
TRINITY_DN86833_c0_g1	AT5G10310_1	Cse_sc009501.1_g010.1	CsG_LG8.g47517.i1
TRINITY_DN86868_c0_g1	-	-	CsG_LG7.g59358.1,CsG_LG9.g13287.1,CsG_LG2.g34192.1
TRINITY_DN86868_c0_g2	-	-	CsG_LG1.g14342.1,CsG_LG5.g59094.1
TRINITY_DN86837_c0_g1	-	Cse_sc002554.1_g070.1	CsG_LG8.g00248.i1
TRINITY_DN86837_c0_g2	-	Cse_sc002554.1_g070.1	CsG_LG8.g00248.i1
TRINITY_DN86883_c0_g1	AT5G55130_1	Cse_sc012968.1_g020.1	CsG_LG8.g66264.i1
TRINITY_DN86836_c0_g1	AT4G27720_1	Cse_sc007103.1_g060.1	CsG_LG1.g11725.i1
TRINITY_DN86817_c0_g1	AT2G47800_1,AT3G62700_1	Cse_sc006641.1_g020.1,Cse_sc013661.1_g050.1	CsG_LG9.g60911.1,CsG_LG9.g70579.1
TRINITY_DN86817_c0_g2	-	Cse_sc013661.1_g050.1	CsG_LG9.g70579.1
TRINITY_DN86907_c1_g1	AT1G08550_1	Cse_sc033943.1_g020.1	CsG_LG5.g65814.i1
TRINITY_DN86894_c0_g1	AT3G22490_1	Cse_sc002464.1_g040.1	CsG_LG8.g40825.1
TRINITY_DN86888_c0_g1	AT1G08460_1	Cse_sc002632.1_g040.1	CsG_LG2.g28105.i1
TRINITY_DN86898_c1_g1	-	-	CsG_LG2.g57629.1
TRINITY_DN86851_c0_g1	AT4G28240_1	Cse_sc033559.1_g020.1	CsG_LG3.g41335.1
TRINITY_DN86842_c0_g1	AT4G38430_1	Cse_sc046043.1_g010.1	CsG_LG8.g39479.i1
TRINITY_DN86874_c1_g1	AT1G74030_1	Cse_sc002699.1_g050.1	CsG_LG1.g48093.1
TRINITY_DN86830_c0_g1	AT4G28050_1	Cse_sc047147.1_g010.1	CsG_LG7.g30978.1
TRINITY_DN86830_c1_g1	-	-	CsG_LG7.g30978.1
TRINITY_DN86830_c2_g1	AT2G23810_1	Cse_sc013580.1_g010.1	CsG_LG7.g30978.1
TRINITY_DN86902_c0_g1	AT4G00231_1	Cse_sc031095.1_g010.1	CsG_LG7.g10737.i1
TRINITY_DN86902_c1_g1	-	Cse_sc031095.1_g010.1	CsG_LG7.g10737.i1
TRINITY_DN86824_c0_g1	AT5G49970_1	Cse_sc014851.1_g010.1	CsG_LG9.g29584.1
TRINITY_DN86824_c0_g2	AT2G39140_1	Cse_sc005229.1_g070.1	CsG_LG2.g49857.i1
TRINITY_DN86892_c0_g1	AT4G13970_1	Cse_sc002074.1_g080.1,Cse_sc040813.1_g010.1,Cse_sc014785.1_g060.1	CsG_LG1.g14933.i1,CsG_LG9.g06858.1,CsG_LG9.g06846.1
TRINITY_DN86892_c0_g2	AT4G13970_1	Cse_sc002074.1_g080.1	CsG_LG1.g14933.i1
TRINITY_DN86838_c0_g1	AT1G01050_1	Cse_sc011530.1_g030.1	CsG_LG6.g69236.i1
TRINITY_DN86838_c0_g2	AT3G53620_1	Cse_sc011530.1_g030.1	CsG_LG6.g69236.i1
TRINITY_DN86872_c0_g2	-	Cse_sc024478.1_g010.1	CsG_LG8.g04367.1
TRINITY_DN86847_c0_g1	AT5G23310_1	Cse_sc013167.1_g030.1,Cse_sc034326.1_g010.1	CsG_LG7.g43654.1,CsG_LG3.g42789.i1
TRINITY_DN86862_c0_g1	-	-	CsG_LG8.g18355.1
TRINITY_DN86859_c0_g1	AT2G45310_1,AT4G23920_1	Cse_sc000183.1_g080.1	CsG_LG5.g61678.1
TRINITY_DN86858_c0_g1	-	Cse_sc019865.1_g030.1	CsG_LG2.g30995.1
TRINITY_DN86891_c0_g1	AT3G48770_1	Cse_sc001636.1_g020.1,Cse_sc027234.1_g020.1,Cse_sc001636.1_g040.1	CsG_LG8.g63480.1,CsG_LG8.g63991.1,CsG_LG8.g63478.1
TRINITY_DN86866_c0_g1	AT5G50920_1	Cse_sc000409.1_g060.1	CsG_LG4.g61739.i1
TRINITY_DN86908_c0_g1	AT3G50360_1	Cse_sc053999.1_g010.1	CsG_LG5.g32657.i1
TRINITY_DN86890_c0_g1	AT4G02680_1	Cse_sc015893.1_g020.1	CsG_LG5.g17316.i1
TRINITY_DN86840_c0_g1	AT4G17800_1	Cse_sc036266.1_g020.1	CsG_LG7.g12613.1
TRINITY_DN86899_c0_g1	AT5G14550_1	Cse_sc005609.1_g040.1	CsG_LG3.g30238.1
TRINITY_DN86853_c0_g1	AT3G44620_2	Cse_sc015007.1_g060.1	CsG_LG1.g54373.1
TRINITY_DN86881_c0_g1	-	Cse_sc024673.1_g010.1	CsG_LG8.g38217.i1
TRINITY_DN86845_c0_g1	-	Cse_sc009530.1_g010.1,Cse_sc044951.1_g010.1	CsG_LG2.g09844.1,CsG_LG6.g64093.1
TRINITY_DN86856_c0_g1	-	Cse_sc004711.1_g040.1	CsG_LG5.g11620.1,CsG_LG5.g11618.1
TRINITY_DN86815_c0_g1	AT1G73875_1	Cse_sc008576.1_g040.1	CsG_LG8.g16087.i1
TRINITY_DN86911_c0_g1	AT5G23330_1,AT5G08340_1	Cse_sc006369.1_g030.1	CsG_LG6.g03015.i1,CsG_LG8.g66949.1
TRINITY_DN86818_c0_g1	AT3G63430_1	Cse_sc022847.1_g010.1	CsG_LG9.g12484.i1
TRINITY_DN86818_c0_g2	-	Cse_sc022847.1_g010.1	CsG_LG9.g12484.i1
TRINITY_DN86886_c0_g1	AT3G47600_1	Cse_sc024606.1_g010.1	CsG_LG6.g48730.1
TRINITY_DN86852_c0_g1	-	Cse_sc007247.1_g030.1	CsG_LG5.g49197.1
TRINITY_DN86844_c0_g1	AT3G62980_1	Cse_sc042991.1_g020.1	CsG_LG5.g15844.i1
TRINITY_DN86822_c1_g1	AT1G24460_1,AT4G31570_1	Cse_sc016849.1_g010.1	CsG_LG3.g45157.i1
TRINITY_DN86822_c1_g2	AT1G24460_1	Cse_sc016849.1_g010.1	CsG_LG3.g45157.i1
TRINITY_DN86822_c1_g3	-	Cse_sc016849.1_g010.1	CsG_LG3.g45157.i1
TRINITY_DN86822_c1_g4	-	Cse_sc016849.1_g010.1	CsG_LG3.g45157.i1
TRINITY_DN86822_c1_g5	AT1G24460_1	Cse_sc016849.1_g010.1	CsG_LG3.g45157.i1
TRINITY_DN86822_c1_g6	AT1G24360_1	Cse_sc014602.1_g030.1	CsG_LG3.g38297.1
TRINITY_DN86878_c0_g1	-	Cse_sc010429.1_g020.1	CsG_LG3.g32233.1
TRINITY_DN86825_c0_g1	AT1G24265_3	Cse_sc009907.1_g040.1	CsG_LG8.g20378.1
TRINITY_DN86825_c0_g2	-	Cse_sc009907.1_g040.1	CsG_LG8.g20378.1
TRINITY_DN86846_c0_g1	AT4G39050_1	Cse_sc000418.1_g100.1	CsG_LG6.g08776.i1
TRINITY_DN86910_c0_g1	AT1G43760_1	Cse_sc019536.1_g030.1	CsG_LG8.g35931.1
TRINITY_DN86887_c0_g1	AT1G61730_1	-	CsG_LG7.g09288.1
TRINITY_DN86875_c0_g1	AT1G34110_1	Cse_sc001292.1_g050.1	CsG_LG5.g19363.i1
TRINITY_DN86867_c0_g1	AT4G34419_1	Cse_sc007247.1_g040.1	CsG_LG5.g49196.1
TRINITY_DN86876_c0_g1	-	Cse_sc009929.1_g030.1	CsG_LG5.g59971.i1
TRINITY_DN86839_c0_g1	-	Cse_sc051279.1_g020.1	CsG_LG1.g39070.1
TRINITY_DN86884_c0_g1	AT1G12680_1	Cse_sc015412.1_g040.1	CsG_LG6.g11684.i1
TRINITY_DN86848_c0_g1	AT1G62305_1	Cse_sc027573.1_g040.1	CsG_LG7.g68940.i1
TRINITY_DN44140_c0_g1	AT3G25830_1	Cse_sc006174.1_g030.1	CsG_LG9.g26642.1
TRINITY_DN44144_c0_g1	AT5G01530_1	Cse_sc001094.1_g010.1	CsG_LG9.g72094.i1
TRINITY_DN44139_c0_g1	AT4G31210_1	Cse_sc008645.1_g040.1	CsG_LG9.g46937.i1
TRINITY_DN44133_c0_g1	-	-	CsG_LG9.g44792.1
TRINITY_DN44156_c0_g1	-	-	CsG_LG2.g56927.1
TRINITY_DN44156_c0_g2	-	-	CsG_LG4.g63417.1
TRINITY_DN44167_c0_g1	-	-	CsG_LG7.g49143.1
TRINITY_DN44150_c0_g1	AT5G50200_3	Cse_sc013448.1_g010.1	CsG_LG4.g55039.1
TRINITY_DN44143_c0_g1	AT4G28780_1	Cse_sc008635.1_g020.1	CsG_LG4.g03374.1
TRINITY_DN44196_c0_g1	AT4G01800_2	Cse_sc002815.1_g050.1	CsG_LG9.g64202.1
TRINITY_DN44153_c0_g1	AT4G31870_1	Cse_sc000487.1_g040.1	CsG_LG3.g52642.i1
TRINITY_DN44105_c1_g1	AT5G53120_6	Cse_sc010876.1_g010.1	-
TRINITY_DN44189_c0_g1	AT5G27470_1	Cse_sc011713.1_g040.1	CsG_LG8.g67133.1
TRINITY_DN70590_c0_g1	AT2G39930_1	Cse_sc024207.1_g030.1	CsG_LG7.g27668.1
TRINITY_DN70529_c0_g1	AT3G57050_1	Cse_sc004875.1_g060.1	CsG_LG7.g22269.1
TRINITY_DN70541_c0_g2	AT1G31230_1	Cse_sc001315.1_g110.1	CsG_LG2.g41884.i1
TRINITY_DN70591_c0_g1	-	-	CsG_LG1.g53266.1
TRINITY_DN70530_c0_g1	-	Cse_sc001369.1_g050.1	CsG_LG1.g08494.1
TRINITY_DN70549_c0_g1	-	Cse_sc002561.1_g040.1	CsG_LG5.g56687.1
TRINITY_DN70549_c0_g2	-	Cse_sc007671.1_g010.1	CsG_LG8.g69809.1
TRINITY_DN70549_c1_g1	-	Cse_sc007671.1_g010.1	CsG_LG8.g69831.1
TRINITY_DN70563_c0_g1	AT3G57610_1	Cse_sc008019.1_g060.1	CsG_LG9.g25139.1
TRINITY_DN70554_c0_g1	-	-	CsG_LG1.g62816.1
TRINITY_DN70555_c0_g1	-	Cse_sc001389.1_g080.1	CsG_LG5.g39609.1
TRINITY_DN70542_c0_g1	-	Cse_sc001624.1_g060.1	CsG_LG2.g20305.1
TRINITY_DN70526_c0_g1	-	Cse_sc000697.1_g050.1	CsG_LG1.g10974.1
TRINITY_DN70566_c0_g1	-	Cse_sc025822.1_g010.1	CsG_LG8.g02271.1
TRINITY_DN70547_c0_g1	-	Cse_sc041943.1_g020.1	CsG_LG3.g45089.1
TRINITY_DN70504_c0_g1	-	-	CsG_LG3.g39867.1
TRINITY_DN70546_c1_g1	AT5G03940_1	Cse_sc007059.1_g030.1	CsG_LG9.g19840.i1
TRINITY_DN70546_c1_g2	AT5G03940_1	Cse_sc007059.1_g030.1	CsG_LG9.g19840.i1
TRINITY_DN70546_c1_g3	AT5G03940_1	Cse_sc007059.1_g030.1	CsG_LG9.g19840.i1
TRINITY_DN70569_c0_g1	-	Cse_sc024428.1_g020.1	CsG_LG2.g48450.1
TRINITY_DN70580_c0_g1	AT5G16715_1	Cse_sc030681.1_g010.1	CsG_LG3.g07812.1
TRINITY_DN70582_c0_g1	-	Cse_sc026131.1_g010.1	CsG_LG2.g32375.1,CsG_LG3.g14188.1
TRINITY_DN70528_c0_g1	AT1G29900_1	Cse_sc015993.1_g040.1	CsG_LG9.g53915.i1
TRINITY_DN77796_c0_g1	AT5G50300_1,AT3G10960_1	Cse_sc021376.1_g020.1,Cse_sc024403.1_g020.1	CsG_LG2.g54736.1
TRINITY_DN77760_c0_g1	-	-	CsG_LG8.g34741.1
TRINITY_DN77722_c0_g1	AT3G19430_1	Cse_sc003461.1_g010.1	CsG_LG7.g72567.1
TRINITY_DN77795_c0_g2	AT4G37940_1,AT2G22630_1,AT3G57230_1	Cse_sc006236.1_g040.1	CsG_LG3.g21446.1
TRINITY_DN77733_c0_g1	-	Cse_sc019771.1_g010.1	CsG_LG1.g54066.1
TRINITY_DN77774_c0_g1	-	Cse_sc000072.1_g100.1	CsG_LG2.g55992.1
TRINITY_DN77739_c0_g1	ATMG00810_1	Cse_sc014593.1_g010.1	CsG_LG4.g24779.1
TRINITY_DN77728_c0_g1	-	Cse_sc003440.1_g070.1	CsG_LG1.g63475.1
TRINITY_DN77719_c0_g1	-	Cse_sc022368.1_g010.1	CsG_LG4.g34724.1
TRINITY_DN77730_c0_g1	AT3G19760_1	Cse_sc001418.1_g050.1	CsG_LG5.g72001.i1
TRINITY_DN77763_c0_g1	AT2G26910_1	Cse_sc002319.1_g010.1	CsG_LG5.g65835.i1
TRINITY_DN77735_c0_g1	AT3G06240_1	Cse_sc040378.1_g020.1	CsG_LG3.g52046.1
TRINITY_DN77799_c0_g1	-	-	CsG_LG8.g52486.1,CsG_LG5.g64451.1
TRINITY_DN77707_c0_g1	AT3G24255_1	Cse_sc009252.1_g040.1	CsG_LG9.g05458.1
TRINITY_DN77782_c0_g1	AT2G17820_1	Cse_sc004820.1_g040.1	CsG_LG3.g14308.1
TRINITY_DN77752_c0_g1	AT3G55010_1	Cse_sc001075.1_g020.1	CsG_LG3.g45138.i1
TRINITY_DN77767_c0_g1	AT1G16060_1	Cse_sc020246.1_g010.1	CsG_LG7.g31347.1
TRINITY_DN77766_c0_g1	-	Cse_sc002167.1_g030.1,Cse_sc038375.1_g010.1	CsG_LG4.g13637.1
TRINITY_DN77766_c0_g2	-	-	CsG_LG4.g13637.1
TRINITY_DN77750_c0_g1	AT2G48060_1	Cse_sc000716.1_g070.1	CsG_LG9.g10713.1
TRINITY_DN77797_c0_g1	AT4G04350_1	Cse_sc022753.1_g010.1	CsG_LG9.g36947.i1
TRINITY_DN77786_c0_g1	AT3G13930_1	Cse_sc016467.1_g020.1	CsG_LG6.g02632.i1
TRINITY_DN77786_c1_g1	AT5G55070_1	Cse_sc016467.1_g020.1	CsG_LG6.g02632.i1
TRINITY_DN77762_c1_g1	-	-	CsG_LG5.g57738.1
TRINITY_DN77783_c0_g1	AT3G45780_1,AT2G34650_1,AT5G58140_2	Cse_sc017217.1_g020.1,Cse_sc031407.1_g010.1	CsG_LG5.g28809.1
TRINITY_DN77721_c0_g1	AT4G02260_1	Cse_sc004144.1_g070.1	CsG_LG9.g62944.1
TRINITY_DN77721_c0_g2	AT4G02260_1	Cse_sc032878.1_g010.1	CsG_LG5.g15021.i1
TRINITY_DN77725_c0_g2	AT1G22940_1	Cse_sc026604.1_g010.1	CsG_LG7.g55764.i1
TRINITY_DN77781_c0_g1	AT2G35860_1,AT5G06390_1	Cse_sc004848.1_g040.1,Cse_sc000443.1_g090.1	CsG_LG9.g02004.1,CsG_LG2.g39110.1
TRINITY_DN77712_c0_g1	AT2G01350_1	Cse_sc003788.1_g060.1	CsG_LG3.g34709.i1
TRINITY_DN77764_c0_g1	AT3G22330_1	Cse_sc005428.1_g060.1	CsG_LG5.g42793.1
TRINITY_DN77770_c0_g1	AT2G05710_1	Cse_sc039826.1_g010.1	CsG_LG7.g69470.1
TRINITY_DN77740_c0_g1	-	Cse_sc034683.1_g010.1	CsG_LG9.g58557.1
TRINITY_DN77740_c0_g2	-	Cse_sc034683.1_g010.1	CsG_LG9.g58557.1
TRINITY_DN77729_c0_g1	ATMG00810_1	-	CsG_LG9.g18403.1
TRINITY_DN77729_c0_g2	AT4G23160_1	-	CsG_LG9.g18403.1
TRINITY_DN77788_c0_g1	AT2G31610_1	Cse_sc015915.1_g010.1	CsG_LG1.g25626.i1
TRINITY_DN77788_c0_g2	AT2G31610_1	Cse_sc015915.1_g010.1	CsG_LG1.g25626.i1
TRINITY_DN77738_c0_g1	-	Cse_sc023320.1_g020.1,Cse_sc006919.1_g020.1	CsG_LG1.g28652.1,CsG_LG6.g29226.1
TRINITY_DN77737_c0_g1	AT5G03940_1	Cse_sc007059.1_g030.1	CsG_LG9.g19840.i1
TRINITY_DN77791_c0_g1	-	Cse_sc022368.1_g010.1	CsG_LG4.g34724.1
TRINITY_DN77802_c0_g1	-	-	CsG_LG7.g33744.1
TRINITY_DN77802_c0_g2	-	-	CsG_LG1.g63419.1
TRINITY_DN44205_c0_g1	AT1G20260_1	Cse_sc036447.1_g030.1	CsG_LG4.g48924.1
TRINITY_DN44211_c0_g1	AT4G04770_1	Cse_sc031433.1_g010.1	CsG_LG1.g31293.1
TRINITY_DN44282_c0_g1	-	Cse_sc055836.1_g010.1	CsG_LG4.g01353.1
TRINITY_DN44248_c0_g1	AT5G02530_1	-	-
TRINITY_DN44291_c0_g1	AT5G04130_1	Cse_sc012233.1_g010.1	CsG_LG5.g34665.i1
TRINITY_DN44237_c0_g1	AT2G30200_1	-	-
TRINITY_DN44255_c0_g1	-	Cse_sc012301.1_g040.1	CsG_LG2.g57091.1
TRINITY_DN44278_c0_g1	AT1G17020_1	Cse_sc031870.1_g010.1	CsG_LG5.g49655.i1
TRINITY_DN61440_c0_g1	AT1G33710_1	Cse_sc064730.1_g010.1	CsG_LG8.g27699.1
TRINITY_DN61467_c0_g1	-	Cse_sc020095.1_g010.1	CsG_LG2.g40074.1
TRINITY_DN61420_c0_g1	AT3G10920_1	Cse_sc013509.1_g030.1	CsG_LG6.g17046.i1
TRINITY_DN61430_c0_g1	AT1G53500_1	Cse_sc000461.1_g020.1	CsG_LG6.g06432.1
TRINITY_DN61404_c0_g1	AT5G46220_1	Cse_sc002520.1_g060.1	CsG_LG7.g05233.1
TRINITY_DN61498_c0_g1	AT2G26830_1	Cse_sc000573.1_g030.1	CsG_LG7.g36447.1,CsG_LG2.g41192.1
TRINITY_DN61410_c0_g1	-	-	CsG_LG8.g65650.1
TRINITY_DN61407_c0_g1	AT2G47250_1	Cse_sc048002.1_g010.1	CsG_LG8.g24331.1
TRINITY_DN61499_c0_g1	AT1G65630_1	-	CsG_LG5.g15895.i1
TRINITY_DN61417_c0_g1	-	-	CsG_LG3.g46210.i1,CsG_LG3.g46209.1
TRINITY_DN61443_c0_g1	-	Cse_sc000050.1_g070.1	CsG_LG3.g00586.1
TRINITY_DN61447_c0_g1	AT3G13490_1	Cse_sc003919.1_g030.1	CsG_LG8.g03902.i1
TRINITY_DN61428_c0_g1	AT1G80620_1	Cse_sc049315.1_g010.1	-
TRINITY_DN61453_c0_g1	AT5G65360_1	Cse_sc008983.1_g020.1	CsG_LG9.g33957.1
TRINITY_DN61441_c0_g1	AT1G17880_1	Cse_sc000009.1_g120.1	CsG_LG5.g68229.1
TRINITY_DN61418_c0_g1	-	Cse_sc010691.1_g010.1	CsG_LG7.g62890.1
TRINITY_DN61490_c0_g1	AT3G17810_1	Cse_sc006206.1_g020.1	CsG_LG4.g09456.i1
TRINITY_DN61493_c0_g1	AT1G60550_1	Cse_sc020250.1_g030.1	CsG_LG8.g18349.i1
TRINITY_DN61493_c1_g1	AT1G60550_1	Cse_sc020250.1_g030.1	CsG_LG8.g18349.i1
TRINITY_DN61486_c0_g1	-	Cse_sc004515.1_g010.1,Cse_sc014190.1_g030.1	CsG_LG9.g20117.1
TRINITY_DN61444_c0_g1	AT5G28780_1	Cse_sc022321.1_g020.1	CsG_LG8.g09953.1
TRINITY_DN61494_c0_g1	AT2G41700_1	Cse_sc027097.1_g010.1	CsG_LG9.g25997.1
TRINITY_DN61491_c0_g1	AT1G49320_1	Cse_sc008994.1_g060.1	CsG_LG6.g09535.1
TRINITY_DN61450_c0_g1	AT5G19550_1	Cse_sc006768.1_g020.1	CsG_LG6.g28781.i1
TRINITY_DN61481_c0_g1	AT1G67940_1	Cse_sc011212.1_g040.1	CsG_LG8.g64092.1
TRINITY_DN61458_c0_g1	AT4G02260_1	Cse_sc004144.1_g070.1	CsG_LG5.g15021.i1
TRINITY_DN61458_c0_g2	AT1G54130_1	Cse_sc013513.1_g020.1	CsG_LG8.g09423.i1
TRINITY_DN61463_c0_g1	AT3G14930_1	Cse_sc013977.1_g010.1	CsG_LG2.g54706.i1
TRINITY_DN61433_c0_g1	AT3G48000_1	Cse_sc007222.1_g050.1	CsG_LG5.g66685.1
TRINITY_DN61477_c0_g1	AT2G03430_1	Cse_sc014853.1_g030.1	CsG_LG3.g36035.i1
TRINITY_DN61429_c0_g1	-	-	CsG_LG9.g13137.1
TRINITY_DN9676_c0_g1	AT2G38230_1	Cse_sc011705.1_g060.1	CsG_LG5.g33067.1
TRINITY_DN9625_c0_g1	AT2G24050_1	Cse_sc006315.1_g030.1	CsG_LG9.g47666.1
TRINITY_DN9660_c0_g1	AT1G60230_1	Cse_sc003458.1_g010.1	CsG_LG4.g20473.i1
TRINITY_DN9669_c0_g1	-	Cse_sc000621.1_g020.1	CsG_LG9.g18403.1
TRINITY_DN9666_c0_g1	-	Cse_sc015335.1_g020.1	CsG_LG8.g17526.1
TRINITY_DN9609_c0_g1	AT3G42170_1	-	CsG_LG9.g66257.1
TRINITY_DN9651_c0_g1	AT4G30580_1	-	-
TRINITY_DN9695_c0_g1	AT5G04140_2	Cse_sc001119.1_g010.1	CsG_LG5.g33078.i1
TRINITY_DN9672_c0_g1	-	Cse_sc011622.1_g010.1	CsG_LG5.g51783.i1
TRINITY_DN9642_c0_g1	AT3G53950_1	Cse_sc007936.1_g030.1	CsG_LG9.g22452.1
TRINITY_DN9683_c0_g1	AT2G02520_1,AT4G04650_1	Cse_sc014521.1_g020.1	CsG_LG1.g36513.1
TRINITY_DN9628_c0_g1	AT5G18570_1	Cse_sc005915.1_g050.1	CsG_LG1.g02526.1
TRINITY_DN9623_c0_g1	-	Cse_sc016474.1_g010.1	CsG_LG5.g53872.1
TRINITY_DN9631_c0_g1	AT3G18060_1,AT2G01330_1	Cse_sc000911.1_g050.1	CsG_LG5.g62556.i1
TRINITY_DN9605_c0_g1	-	Cse_sc003264.1_g010.1	CsG_LG8.g62901.1
TRINITY_DN9627_c0_g2	-	Cse_sc034566.1_g010.1	CsG_LG3.g45619.i1
TRINITY_DN77823_c0_g1	AT4G00260_1	Cse_sc003200.1_g030.1	CsG_LG1.g45026.1
TRINITY_DN77826_c0_g1	-	Cse_sc048401.1_g010.1	CsG_LG3.g03312.1
TRINITY_DN77826_c0_g2	-	Cse_sc003557.1_g040.1	CsG_LG3.g03312.1
TRINITY_DN77826_c0_g3	-	Cse_sc048401.1_g010.1	CsG_LG3.g03312.1
TRINITY_DN77814_c0_g1	-	-	CsG_LG8.g52487.1
TRINITY_DN77893_c0_g1	-	Cse_sc031236.1_g020.1	CsG_LG7.g64059.1
TRINITY_DN77847_c0_g1	AT1G18390_2	Cse_sc005000.1_g020.1	CsG_LG8.g15935.1
TRINITY_DN77887_c0_g1	AT2G45290_1	Cse_sc028188.1_g010.1	CsG_LG7.g11340.i1
TRINITY_DN77813_c0_g1	AT2G41700_1	Cse_sc002189.1_g030.1	CsG_LG9.g25997.1
TRINITY_DN77855_c0_g1	AT5G58390_1	Cse_sc004444.1_g010.1	CsG_LG5.g22845.1
TRINITY_DN77885_c0_g1	-	Cse_sc000921.1_g020.1,Cse_sc009015.1_g020.1	CsG_LG6.g19217.1
TRINITY_DN77811_c0_g1	AT4G05095_1	Cse_sc008707.1_g030.1	CsG_LG1.g45051.1
TRINITY_DN77891_c0_g1	AT5G09230_7	Cse_sc006742.1_g050.1,Cse_sc055281.1_g010.1	CsG_LG1.g42279.1
TRINITY_DN77877_c0_g1	AT5G64840_1,AT2G41700_1	Cse_sc002189.1_g030.1	CsG_LG9.g25997.1
TRINITY_DN77895_c0_g1	-	Cse_sc026384.1_g030.1	CsG_LG5.g44281.1
TRINITY_DN77895_c0_g2	-	Cse_sc026384.1_g030.1	CsG_LG5.g44281.1
TRINITY_DN77846_c0_g1	AT4G33260_1	Cse_sc049530.1_g010.1	CsG_LG4.g11286.i1
TRINITY_DN77888_c0_g1	AT2G01460_1	-	CsG_LG9.g09162.1
TRINITY_DN77873_c0_g1	AT5G14740_1	Cse_sc004569.1_g080.1	CsG_LG8.g12409.1
TRINITY_DN77866_c0_g1	AT4G16150_1	Cse_sc027371.1_g010.1	CsG_LG8.g51115.i1
TRINITY_DN77872_c0_g1	AT4G26540_1	Cse_sc020244.1_g010.1	CsG_LG8.g68265.1
TRINITY_DN77880_c0_g1	AT1G24360_1,AT4G03140_1	Cse_sc003925.1_g090.1,Cse_sc003925.1_g070.1	CsG_LG3.g43051.1,CsG_LG3.g43057.1
TRINITY_DN77861_c0_g1	-	Cse_sc007157.1_g040.1,Cse_sc036453.1_g010.1	CsG_LG7.g50427.1
TRINITY_DN77824_c0_g1	AT2G29080_1	Cse_sc012161.1_g030.1	CsG_LG8.g15639.1
TRINITY_DN77824_c1_g1	AT2G30950_1	Cse_sc012161.1_g030.1	CsG_LG8.g15639.1
TRINITY_DN77900_c0_g1	AT5G49130_1	Cse_sc029625.1_g010.1	CsG_LG1.g17497.1
TRINITY_DN77827_c0_g1	AT4G21410_1	Cse_sc000298.1_g120.1	CsG_LG2.g49537.i1
TRINITY_DN77815_c0_g1	AT1G16340_4	Cse_sc016891.1_g020.1	CsG_LG2.g44189.i1
TRINITY_DN77902_c0_g1	AT2G28100_1	Cse_sc001829.1_g090.1	CsG_LG8.g05448.1
TRINITY_DN77902_c0_g2	AT2G28100_1	Cse_sc001829.1_g090.1	CsG_LG2.g56592.1
TRINITY_DN77821_c0_g1	-	Cse_sc017105.1_g020.1	CsG_LG1.g23285.i1
TRINITY_DN77878_c0_g1	-	Cse_sc019016.1_g010.1	CsG_LG5.g67235.1
TRINITY_DN77876_c0_g1	AT5G53920_1	Cse_sc024098.1_g030.1	CsG_LG7.g63565.1
TRINITY_DN77840_c0_g1	-	Cse_sc047133.1_g010.1,Cse_sc020095.1_g010.1	CsG_LG2.g40074.1
TRINITY_DN77899_c0_g1	AT5G08110_1	Cse_sc007101.1_g030.1	CsG_LG4.g63755.1
TRINITY_DN77822_c0_g1	-	Cse_sc002209.1_g100.1	CsG_LG7.g54013.i1
TRINITY_DN77858_c0_g1	AT4G26230_1	Cse_sc020087.1_g040.1	CsG_LG7.g19269.i1
TRINITY_DN77858_c1_g1	AT4G26230_1	Cse_sc020087.1_g040.1	CsG_LG7.g19269.i1
TRINITY_DN77806_c0_g1	AT1G66580_1	Cse_sc006794.1_g020.1	CsG_LG9.g17208.1
TRINITY_DN77892_c0_g1	AT5G16715_1	Cse_sc030681.1_g010.1	CsG_LG3.g07812.1
TRINITY_DN77828_c0_g1	-	Cse_sc009807.1_g010.1	CsG_LG8.g72486.1
TRINITY_DN77830_c0_g1	AT2G14260_1	Cse_sc013467.1_g020.1	CsG_LG5.g46895.1
TRINITY_DN77863_c0_g1	AT1G77220_1	Cse_sc011186.1_g060.1	CsG_LG8.g69542.1
TRINITY_DN77883_c0_g1	-	Cse_sc026448.1_g010.1	CsG_LG2.g02003.1
TRINITY_DN35119_c0_g1	AT5G47770_1	Cse_sc005027.1_g030.1	CsG_LG7.g59012.1
TRINITY_DN35153_c0_g1	-	Cse_sc033776.1_g020.1	CsG_LG6.g16528.1
TRINITY_DN35146_c0_g1	AT4G33090_1	Cse_sc020506.1_g010.1	CsG_LG4.g65118.1
TRINITY_DN35133_c0_g1	AT3G11130_1,AT3G08530_1	Cse_sc001167.1_g080.1	CsG_LG6.g17601.i1
TRINITY_DN35101_c0_g1	AT4G18360_1	Cse_sc001388.1_g060.1	CsG_LG5.g57100.i1
TRINITY_DN35104_c0_g1	-	-	CsG_LG5.g61058.1
TRINITY_DN10863_c0_g1	AT3G02660_1	Cse_sc019287.1_g010.1	CsG_LG4.g40564.1
TRINITY_DN10894_c0_g1	AT3G27380_1	Cse_sc001560.1_g020.1	CsG_LG4.g34121.1
TRINITY_DN10810_c0_g1	-	-	CsG_LG4.g01464.1
TRINITY_DN10810_c0_g2	-	Cse_sc010578.1_g030.1	CsG_LG7.g16566.1
TRINITY_DN10881_c0_g1	-	Cse_sc109210.1_g010.1	CsG_LG8.g15220.1
TRINITY_DN10811_c0_g1	AT4G28060_1	Cse_sc002133.1_g030.1	CsG_LG5.g08646.1
TRINITY_DN10890_c0_g1	-	Cse_sc017534.1_g050.1	CsG_LG6.g50511.1
TRINITY_DN10824_c0_g1	-	Cse_sc064730.1_g010.1	CsG_LG8.g01118.1
TRINITY_DN68764_c0_g1	-	Cse_sc000996.1_g090.1	CsG_LG3.g45702.1
TRINITY_DN68703_c0_g1	AT2G22250_2	-	CsG_LG4.g27604.1
TRINITY_DN68800_c0_g1	AT5G11670_1	Cse_sc005838.1_g020.1	CsG_LG6.g26638.i1
TRINITY_DN68740_c0_g1	AT4G04650_1	Cse_sc004288.1_g040.1	CsG_LG6.g67926.1
TRINITY_DN68795_c0_g1	AT4G10520_1	Cse_sc014728.1_g010.1	CsG_LG2.g32884.i1
TRINITY_DN68771_c0_g1	-	Cse_sc020194.1_g030.1	CsG_LG7.g10141.i1
TRINITY_DN68744_c0_g1	-	Cse_sc016655.1_g030.1	CsG_LG8.g54253.1
TRINITY_DN68776_c0_g1	AT1G74090_1	Cse_sc006892.1_g020.1	CsG_LG9.g24291.1
TRINITY_DN68776_c0_g2	-	-	CsG_LG9.g24291.1
TRINITY_DN68723_c0_g1	-	Cse_sc016196.1_g020.1	CsG_LG4.g37101.1
TRINITY_DN68777_c0_g1	AT3G47580_1	Cse_sc001053.1_g050.1	CsG_LG9.g01625.1
TRINITY_DN68777_c1_g1	AT5G27060_1,AT3G11010_1	Cse_sc173286.1_g010.1,Cse_sc000435.1_g030.1	CsG_LG9.g00898.1,CsG_LG9.g01302.1
TRINITY_DN68765_c0_g1	-	-	CsG_LG9.g13287.1
TRINITY_DN68790_c0_g1	-	Cse_sc000637.1_g070.1	CsG_LG6.g05268.1
TRINITY_DN68721_c0_g1	-	-	CsG_LG7.g19388.1
TRINITY_DN68709_c0_g1	-	Cse_sc015906.1_g010.1	CsG_LG1.g22653.i1
TRINITY_DN68741_c0_g1	AT4G01800_2	Cse_sc002815.1_g050.1	CsG_LG9.g64202.1
TRINITY_DN68792_c0_g1	-	Cse_sc019195.1_g020.1	CsG_LG5.g36061.1
TRINITY_DN68713_c0_g1	-	Cse_sc070553.1_g010.1	CsG_LG1.g17640.1
TRINITY_DN68707_c0_g1	AT3G45640_1	Cse_sc002505.1_g010.1	CsG_LG1.g64099.1
TRINITY_DN68725_c0_g1	AT1G67940_1	Cse_sc004191.1_g020.1	CsG_LG4.g63489.1
TRINITY_DN68737_c0_g1	AT3G23390_1	Cse_sc001443.1_g030.1	CsG_LG5.g08647.1
TRINITY_DN68737_c0_g2	AT3G23390_1	Cse_sc000183.1_g060.1	CsG_LG5.g61673.1
TRINITY_DN68762_c0_g1	AT5G13520_1	Cse_sc020948.1_g030.1	CsG_LG6.g19275.1
TRINITY_DN68702_c0_g1	-	Cse_sc007550.1_g040.1	CsG_LG8.g12874.1
TRINITY_DN68775_c0_g1	-	Cse_sc004807.1_g030.1	CsG_LG6.g05562.1
TRINITY_DN68779_c0_g1	AT1G65780_1	Cse_sc033241.1_g010.1	CsG_LG8.g36431.1
TRINITY_DN68745_c0_g1	-	Cse_sc014872.1_g020.1	CsG_LG3.g00019.1
TRINITY_DN68758_c0_g1	AT5G02110_1	Cse_sc030185.1_g030.1	CsG_LG6.g47803.1
TRINITY_DN68750_c0_g1	-	Cse_sc026654.1_g010.1	CsG_LG3.g01960.1
TRINITY_DN26047_c0_g1	-	Cse_sc001982.1_g030.1	CsG_LG8.g35931.1
TRINITY_DN26009_c0_g1	ATCG01310_1	Cse_sc069261.1_g020.1	CsG_LG7.g09251.1
TRINITY_DN26078_c0_g1	-	Cse_sc030880.1_g010.1	CsG_LG2.g16772.1
TRINITY_DN26086_c0_g1	AT3G20870_1	Cse_sc000027.1_g060.1	CsG_LG8.g04566.i1
TRINITY_DN26060_c0_g1	AT1G45110_1	Cse_sc006552.1_g030.1	CsG_LG6.g51645.1
TRINITY_DN26014_c0_g1	AT5G27150_1	Cse_sc001779.1_g030.1	CsG_LG1.g02705.i1
TRINITY_DN26064_c0_g1	-	Cse_sc016968.1_g010.1	CsG_LG2.g53309.1
TRINITY_DN26064_c1_g1	-	Cse_sc010261.1_g010.1	CsG_LG6.g68790.1
TRINITY_DN26028_c0_g1	AT3G23940_1	Cse_sc021995.1_g020.1	CsG_LG2.g26413.i1
TRINITY_DN52491_c0_g1	-	Cse_sc006163.1_g020.1	CsG_LG1.g05767.1
TRINITY_DN52416_c0_g1	ATCG00820_1	Cse_sc040794.1_g020.1	CsG_LG7.g62021.1
TRINITY_DN52401_c0_g1	AT1G05630_1	Cse_sc000008.1_g080.1	CsG_LG1.g63642.1
TRINITY_DN52488_c0_g1	AT1G74740_1	Cse_sc029395.1_g010.1	CsG_LG6.g02600.1
TRINITY_DN52452_c0_g1	AT5G24740_1	-	-
TRINITY_DN52411_c0_g1	AT1G64260_1	Cse_sc008694.1_g040.1	CsG_LG9.g27419.1
TRINITY_DN52434_c0_g1	AT3G47460_1	Cse_sc008193.1_g020.1	CsG_LG3.g28431.1
TRINITY_DN52447_c0_g1	AT3G02090_2	Cse_sc016371.1_g050.1	CsG_LG8.g22967.1
TRINITY_DN52459_c0_g1	ATMG00860_1	-	CsG_LG2.g25404.1
TRINITY_DN52459_c1_g1	-	-	CsG_LG5.g04187.1
TRINITY_DN52436_c0_g1	AT2G34930_1	Cse_sc015727.1_g040.1	CsG_LG2.g53187.1
TRINITY_DN8719_c0_g1	AT3G48730_1	Cse_sc074943.1_g010.1	CsG_LG4.g62082.1
TRINITY_DN8733_c0_g1	AT4G04350_1	Cse_sc022753.1_g010.1	CsG_LG9.g36947.i1
TRINITY_DN8730_c0_g1	AT2G47330_1	Cse_sc015865.1_g030.1	CsG_LG7.g13740.1
TRINITY_DN8752_c0_g1	AT2G30200_1	Cse_sc057289.1_g010.1	CsG_LG5.g23972.1
TRINITY_DN8787_c0_g1	AT1G03130_1	Cse_sc001558.1_g090.1	CsG_LG3.g49510.1
TRINITY_DN8703_c0_g1	-	Cse_sc005752.1_g030.1	CsG_LG6.g19188.1
TRINITY_DN8716_c0_g1	-	Cse_sc026721.1_g010.1	CsG_LG9.g06865.1
TRINITY_DN8793_c0_g1	-	-	CsG_LG2.g40074.1
TRINITY_DN8766_c0_g1	AT2G31955_1	Cse_sc000836.1_g080.1	CsG_LG9.g44703.i1
TRINITY_DN8700_c0_g1	AT2G29880_1	Cse_sc032339.1_g030.1	CsG_LG9.g19346.1
TRINITY_DN8782_c0_g1	AT5G19660_1	-	CsG_LG5.g67059.1
TRINITY_DN8782_c0_g2	AT5G19660_1	-	CsG_LG5.g67059.1
TRINITY_DN2039_c0_g1	AT1G60980_1	Cse_sc005323.1_g040.1	CsG_LG7.g10886.1
TRINITY_DN2040_c0_g1	AT4G38090_1	Cse_sc040166.1_g010.1	CsG_LG2.g31781.1
TRINITY_DN26132_c0_g2	-	Cse_sc010871.1_g050.1	CsG_LG3.g47963.1
TRINITY_DN26186_c0_g1	AT1G50200_1	Cse_sc010367.1_g030.1	CsG_LG7.g61970.1
TRINITY_DN26143_c0_g1	-	Cse_sc057394.1_g020.1	CsG_LG9.g26701.1
TRINITY_DN26118_c0_g1	-	Cse_sc014753.1_g050.1	CsG_LG3.g24744.1
TRINITY_DN26187_c0_g1	ATCG00790_1	Cse_sc010553.1_g080.1	CsG_LG1.g60688.1
TRINITY_DN26180_c0_g1	AT1G63970_1	Cse_sc012806.1_g010.1	CsG_LG1.g13562.1
TRINITY_DN26147_c0_g1	AT2G45290_1	Cse_sc028188.1_g010.1	CsG_LG1.g51012.1
TRINITY_DN26104_c0_g1	AT5G09930_1	Cse_sc004154.1_g080.1	CsG_LG8.g15287.1
TRINITY_DN26106_c0_g1	AT4G16820_1	Cse_sc001903.1_g010.1	CsG_LG6.g49715.1
TRINITY_DN26117_c0_g1	AT5G56450_1	Cse_sc000228.1_g150.1	CsG_LG3.g46882.i1
TRINITY_DN26107_c0_g1	AT1G12900_1,AT1G16300_1	Cse_sc009073.1_g010.1,Cse_sc019613.1_g050.1	CsG_LG9.g34873.i1,CsG_LG7.g60871.i1
TRINITY_DN26154_c0_g1	AT3G63460_1	Cse_sc019695.1_g010.1	CsG_LG9.g52023.i1
TRINITY_DN26162_c0_g1	AT2G31060_3	Cse_sc003534.1_g020.1	CsG_LG8.g15025.i1
TRINITY_DN43328_c0_g1	-	-	CsG_LG2.g34025.1
TRINITY_DN43340_c0_g1	-	-	CsG_LG9.g61003.1
TRINITY_DN43311_c0_g1	AT5G15250_2	Cse_sc000739.1_g070.1	CsG_LG2.g32701.1
TRINITY_DN43372_c0_g1	AT2G47420_1	Cse_sc043268.1_g020.1	CsG_LG6.g03132.1
TRINITY_DN43337_c0_g1	ATCG00430_1	Cse_sc075100.1_g010.1	CsG_LG1.g00379.1
TRINITY_DN43381_c0_g1	-	-	CsG_LG1.g14307.1
TRINITY_DN43331_c0_g1	-	Cse_sc001926.1_g050.1	CsG_LG8.g74423.1
TRINITY_DN43387_c0_g1	AT2G45240_1	Cse_sc000500.1_g110.1	CsG_LG9.g58295.1
TRINITY_DN43363_c0_g1	-	Cse_sc019358.1_g030.1	CsG_LG3.g37452.1
TRINITY_DN94067_c0_g1	AT5G25760_1	Cse_sc021184.1_g040.1	CsG_LG2.g14950.1
[truncated: 184,909 more rows]
