# Supplementary material for: Detection of Transcription Factors Related to Axillary Bud Development after Exposure to Cold Conditions in Hexaploid Chrysanthemum morifolium Using Arabidopsis Information
Source: Plants (Basel). 2023 Aug 30;12(17):3122. doi: 10.3390/plants12173122 (PMC10490133; doi:10.3390/plants12173122)
Supplement: Supplementary file 1 [file plants-12-03122-s001.zip › TableS3.xlsx]

## Sheet: GeneOntology_byDAVID
Table S3. Functional annotation of differentially expressed genes by GO terms. A) upregurated genes in Day 1, B) downregulated genes in Day 1.
A)
GO_category	Term	Count	%	PValue	Benjamini
BP	GO:0042742~defense response to bacterium	214	12.9383	1.67297e-46	2.19828e-43
BP	GO:0006468~protein phosphorylation	180	10.8827	3.9222e-41	2.57689e-38
BP	GO:0009611~response to wounding	176	10.6409	6.56247e-37	2.87436e-34
BP	GO:0031347~regulation of defense response	142	8.58525	3.56232e-36	1.17022e-33
BP	GO:0009414~response to water deprivation	206	12.4547	1.69582e-35	4.45661e-33
BP	GO:0009409~response to cold	132	7.98065	3.2857e-35	7.19569e-33
BP	GO:0006979~response to oxidative stress	116	7.0133	9.0194e-26	1.69307e-23
BP	GO:0009737~response to abscisic acid	165	9.97582	4.14256e-25	6.80416e-23
BP	GO:0006952~defense response	137	8.28295	6.13282e-25	8.95392e-23
BP	GO:0071456~cellular response to hypoxia	69	4.1717	1.18891e-24	1.56223e-22
BP	GO:0007165~signal transduction	138	8.34341	6.69121e-21	7.99296e-19
BP	GO:1901701~cellular response to oxygen-containing compound	96	5.80411	7.39098e-20	7.69235e-18
BP	GO:0009755~hormone-mediated signaling pathway	71	4.29262	7.61039e-20	7.69235e-18
BP	GO:0050832~defense response to fungus	172	10.399	1.15588e-19	1.08488e-17
BP	GO:0009651~response to salt stress	111	6.711	1.94448e-19	1.70337e-17
BP	GO:0009751~response to salicylic acid	62	3.74849	2.06134e-14	1.69288e-12
BP	GO:0009753~response to jasmonic acid	86	5.19952	5.84194e-13	4.51547e-11
BP	GO:0046777~protein autophosphorylation	42	2.5393	4.10264e-12	2.99493e-10
BP	GO:0002237~response to molecule of bacterial origin	38	2.29746	1.03794e-11	7.17815e-10
BP	GO:0071396~cellular response to lipid	59	3.56711	4.98311e-11	3.2739e-09
BP	GO:0009644~response to high light intensity	20	1.20919	9.38521e-11	5.87246e-09
BP	GO:0009765~photosynthesis, light harvesting	14	0.846433	1.66722e-10	9.95786e-09
BP	GO:0009416~response to light stimulus	138	8.34341	5.0073e-10	2.86069e-08
BP	GO:0006970~response to osmotic stress	65	3.92987	9.46256e-10	5.18075e-08
BP	GO:0009768~photosynthesis, light harvesting in photosystem I	13	0.785973	5.95441e-09	3.12964e-07
BP	GO:0045087~innate immune response	31	1.87424	1.37565e-08	6.95234e-07
BP	GO:0009966~regulation of signal transduction	26	1.57195	1.94699e-08	9.47537e-07
BP	GO:0080142~regulation of salicylic acid biosynthetic process	10	0.604595	4.27834e-08	2.00776e-06
BP	GO:0009738~abscisic acid-activated signaling pathway	44	2.66022	5.19371e-08	2.35329e-06
BP	GO:0009408~response to heat	49	2.96252	5.9079e-08	2.58766e-06
BP	GO:0071483~cellular response to blue light	11	0.665054	1.93509e-07	8.20228e-06
BP	GO:0010380~regulation of chlorophyll biosynthetic process	11	0.665054	3.46946e-07	1.38148e-05
BP	GO:0019253~reductive pentose-phosphate cycle	11	0.665054	3.46946e-07	1.38148e-05
BP	GO:0009266~response to temperature stimulus	52	3.14389	5.78138e-07	2.21239e-05
BP	GO:0071407~cellular response to organic cyclic compound	23	1.39057	5.89298e-07	2.21239e-05
BP	GO:0098542~defense response to other organism	81	4.89722	7.82301e-07	2.8554e-05
BP	GO:0015979~photosynthesis	29	1.75333	8.47875e-07	3.0111e-05
BP	GO:2000022~regulation of jasmonic acid mediated signaling pathway	15	0.906892	9.09736e-07	3.14577e-05
BP	GO:0048544~recognition of pollen	14	0.846433	3.19823e-06	0.000107756
BP	GO:0007623~circadian rhythm	24	1.45103	7.61954e-06	0.000250231
BP	GO:0018298~protein-chromophore linkage	15	0.906892	7.85349e-06	0.000250231
BP	GO:0009769~photosynthesis, light harvesting in photosystem II	6	0.362757	7.99826e-06	0.000250231
BP	GO:0010035~response to inorganic substance	64	3.86941	1.008e-05	0.000308027
BP	GO:0014070~response to organic cyclic compound	47	2.8416	1.40539e-05	0.000419701
BP	GO:0016310~phosphorylation	38	2.29746	2.25449e-05	0.00065831
BP	GO:0071310~cellular response to organic substance	31	1.87424	2.77732e-05	0.000793348
BP	GO:0042026~protein refolding	11	0.665054	3.18885e-05	0.000879358
BP	GO:0097305~response to alcohol	25	1.51149	3.21227e-05	0.000879358
BP	GO:0015995~chlorophyll biosynthetic process	17	1.02781	3.39269e-05	0.000909795
BP	GO:0006833~water transport	9	0.544135	5.86518e-05	0.00154137
BP	GO:0009617~response to bacterium	43	2.59976	6.07672e-05	0.00156565
BP	GO:0044248~cellular catabolic process	53	3.20435	6.51906e-05	0.00160436
BP	GO:0006662~glycerol ether metabolic process	6	0.362757	6.65096e-05	0.00160436
BP	GO:0010150~leaf senescence	39	2.35792	6.71537e-05	0.00160436
BP	GO:0009620~response to fungus	39	2.35792	6.71537e-05	0.00160436
BP	GO:0010565~regulation of cellular ketone metabolic process	13	0.785973	7.80985e-05	0.00183253
BP	GO:0031408~oxylipin biosynthetic process	10	0.604595	0.000113416	0.00261454
BP	GO:0071215~cellular response to abscisic acid stimulus	16	0.967352	0.000150442	0.00340828
BP	GO:0006355~regulation of transcription, DNA-templated	168	10.1572	0.000178089	0.00396626
BP	GO:0034440~lipid oxidation	5	0.302297	0.000280806	0.00614965
BP	GO:0051085~chaperone mediated protein folding requiring cofactor	12	0.725514	0.000289781	0.00624218
BP	GO:0009642~response to light intensity	32	1.9347	0.000381174	0.00807844
BP	GO:0070588~calcium ion transmembrane transport	10	0.604595	0.000411574	0.00858426
BP	GO:0043085~positive regulation of catalytic activity	7	0.423216	0.000422322	0.00867079
BP	GO:0071482~cellular response to light stimulus	15	0.906892	0.000451676	0.0091308
BP	GO:0044283~small molecule biosynthetic process	24	1.45103	0.000495226	0.00985949
BP	GO:0009695~jasmonic acid biosynthetic process	9	0.544135	0.000514178	0.010084
BP	GO:0055085~transmembrane transport	38	2.29746	0.000563972	0.0108979
BP	GO:0034620~cellular response to unfolded protein	7	0.423216	0.000615439	0.0115527
BP	GO:0010200~response to chitin	7	0.423216	0.000615439	0.0115527
BP	GO:0042542~response to hydrogen peroxide	14	0.846433	0.0006507	0.0120425
BP	GO:0030388~fructose 1,6-bisphosphate metabolic process	6	0.362757	0.000747586	0.0136434
BP	GO:0071446~cellular response to salicylic acid stimulus	11	0.665054	0.000845325	0.0152159
BP	GO:0002221~pattern recognition receptor signaling pathway	7	0.423216	0.00087056	0.0154583
BP	GO:0009645~response to low light intensity stimulus	8	0.483676	0.00104485	0.0183057
BP	GO:0009773~photosynthetic electron transport in photosystem I	7	0.423216	0.00119997	0.0207468
BP	GO:0010118~stomatal movement	10	0.604595	0.00169369	0.0288099
BP	GO:0032787~monocarboxylic acid metabolic process	24	1.45103	0.00171017	0.0288099
BP	GO:0006816~calcium ion transport	9	0.544135	0.00196156	0.0326265
BP	GO:0044271~cellular nitrogen compound biosynthetic process	44	2.66022	0.00201162	0.0330408
BP	GO:0033993~response to lipid	72	4.35308	0.00203967	0.0330879
BP	GO:0009658~chloroplast organization	27	1.63241	0.00211638	0.0338249
BP	GO:0032870~cellular response to hormone stimulus	22	1.33011	0.00213658	0.0338249
BP	GO:0065003~macromolecular complex assembly	23	1.39057	0.00222887	0.0348659
BP	GO:0002239~response to oomycetes	8	0.483676	0.00267404	0.0407396
BP	GO:0009637~response to blue light	19	1.14873	0.00269556	0.0407396
BP	GO:0071230~cellular response to amino acid stimulus	7	0.423216	0.00276957	0.0407396
BP	GO:0030148~sphingolipid biosynthetic process	7	0.423216	0.00276957	0.0407396
BP	GO:0051639~actin filament network formation	4	0.241838	0.00279039	0.0407396
BP	GO:1900366~negative regulation of defense response to insect	4	0.241838	0.00279039	0.0407396
BP	GO:0045727~positive regulation of translation	5	0.302297	0.00315417	0.0455449
BP	GO:0090333~regulation of stomatal closure	9	0.544135	0.00340251	0.0480742
BP	GO:0042631~cellular response to water deprivation	9	0.544135	0.00340251	0.0480742
BP	GO:0032544~plastid translation	7	0.423216	0.00353514	0.0494167
CC	GO:0005886~plasma membrane	405	24.4861	2.35763e-45	4.73883e-43
CC	GO:0009535~chloroplast thylakoid membrane	104	6.28779	3.80511e-34	3.82413e-32
CC	GO:0009570~chloroplast stroma	127	7.67836	2.26397e-27	1.51686e-25
CC	GO:0009507~chloroplast	482	29.1415	4.30088e-27	2.16119e-25
CC	GO:0009941~chloroplast envelope	100	6.04595	5.17907e-22	2.08199e-20
CC	GO:0016021~integral component of membrane	546	33.0109	3.29292e-21	1.10313e-19
CC	GO:0009534~chloroplast thylakoid	59	3.56711	7.87008e-20	2.25984e-18
CC	GO:0009579~thylakoid	54	3.26481	1.89138e-16	4.75209e-15
CC	GO:0009523~photosystem II	21	1.26965	2.71503e-12	6.06357e-11
CC	GO:0009522~photosystem I	15	0.906892	4.56042e-09	9.16645e-08
CC	GO:0010287~plastoglobule	20	1.20919	5.3542e-09	9.78358e-08
CC	GO:0010598~NAD(P)H dehydrogenase complex (plastoquinone)	10	0.604595	7.0509e-09	1.18103e-07
CC	GO:0010319~stromule	15	0.906892	3.69238e-08	5.70899e-07
CC	GO:0048046~apoplast	62	3.74849	3.80805e-07	5.46726e-06
CC	GO:0042651~thylakoid membrane	12	0.725514	1.78834e-06	2.39638e-05
CC	GO:0031977~thylakoid lumen	15	0.906892	3.32191e-06	4.17315e-05
CC	GO:0005887~integral component of plasma membrane	21	1.26965	4.7243e-06	5.58579e-05
CC	GO:0009536~plastid	95	5.74365	7.32518e-06	8.17979e-05
CC	GO:0031969~chloroplast membrane	25	1.51149	1.09375e-05	0.000115707
CC	GO:0009517~PSII associated light-harvesting complex II	6	0.362757	1.65723e-05	0.000166551
CC	GO:0009506~plasmodesma	86	5.19952	0.00034862	0.00333679
CC	GO:0009543~chloroplast thylakoid lumen	13	0.785973	0.000402325	0.00367579
CC	GO:0005829~cytosol	204	12.3337	0.000680142	0.00594385
CC	GO:0010007~magnesium chelatase complex	4	0.241838	0.00088709	0.00742938
CC	GO:0000325~plant-type vacuole	66	3.99033	0.00124812	0.0100349
CC	GO:0009505~plant-type cell wall	49	2.96252	0.00169681	0.0131177
CC	GO:0032432~actin filament bundle	4	0.241838	0.0021159	0.0157517
CC	GO:0031012~extracellular matrix	6	0.362757	0.00492625	0.0343349
CC	GO:0046658~anchored component of plasma membrane	21	1.26965	0.00495379	0.0343349
CC	GO:0005737~cytoplasm	356	21.5236	0.00686708	0.0460094
MF	GO:0004674~protein serine/threonine kinase activity	189	11.4268	3.77182e-53	2.50826e-50
MF	GO:0004712~protein serine/threonine/tyrosine kinase activity	174	10.52	1.98643e-50	6.6049e-48
MF	GO:0005524~ATP binding	328	19.8307	3.34985e-33	7.42551e-31
MF	GO:0004672~protein kinase activity	132	7.98065	4.91237e-30	8.16682e-28
MF	GO:0005516~calmodulin binding	69	4.1717	7.42832e-21	9.87966e-19
MF	GO:0016301~kinase activity	106	6.40871	8.47472e-19	9.39281e-17
MF	GO:0043531~ADP binding	43	2.59976	1.71815e-11	1.63224e-09
MF	GO:0019904~protein domain specific binding	23	1.39057	4.15355e-10	3.45264e-08
MF	GO:0016168~chlorophyll binding	15	0.906892	2.30818e-08	1.70549e-06
MF	GO:0004714~transmembrane receptor protein tyrosine kinase activity	13	0.785973	2.88384e-08	1.91775e-06
MF	GO:0005515~protein binding	392	23.7001	4.64478e-08	2.80798e-06
MF	GO:0003953~NAD+ nucleosidase activity	26	1.57195	2.78705e-06	0.000154449
MF	GO:0005509~calcium ion binding	40	2.41838	9.68175e-06	0.000495259
MF	GO:0000976~transcription regulatory region sequence-specific DNA binding	83	5.01814	3.05585e-05	0.00145153
MF	GO:0005388~calcium-transporting ATPase activity	8	0.483676	5.25379e-05	0.00219514
MF	GO:0008194~UDP-glycosyltransferase activity	24	1.45103	5.28155e-05	0.00219514
MF	GO:0035251~UDP-glucosyltransferase activity	10	0.604595	5.75959e-05	0.00225302
MF	GO:0019829~cation-transporting ATPase activity	8	0.483676	0.000129056	0.00452814
MF	GO:0016702~oxidoreductase activity, acting on single donors with incorporation of molecular oxygen, incorporation of two atoms of oxygen	7	0.423216	0.000129376	0.00452814
MF	GO:0005262~calcium channel activity	11	0.665054	0.000209538	0.00696715
MF	GO:0043565~sequence-specific DNA binding	53	3.20435	0.000234821	0.00743601
MF	GO:0016757~transferase activity, transferring glycosyl groups	60	3.62757	0.000277132	0.00810605
MF	GO:0044183~protein binding involved in protein folding	9	0.544135	0.00028036	0.00810605
MF	GO:0008047~enzyme activator activity	7	0.423216	0.000502973	0.0138779
MF	GO:0015267~channel activity	10	0.604595	0.000521725	0.0138779
MF	GO:0001653~peptide receptor activity	7	0.423216	0.00103279	0.0254875
MF	GO:0016671~oxidoreductase activity, acting on a sulfur group of donors, disulfide as acceptor	9	0.544135	0.00103483	0.0254875
MF	GO:0016491~oxidoreductase activity	55	3.32527	0.00111393	0.0264044
MF	GO:0030246~carbohydrate binding	33	1.99516	0.00115147	0.0264044
MF	GO:0003700~transcription factor activity, sequence-specific DNA binding	148	8.948	0.00124616	0.0275684
MF	GO:0080044~quercetin 7-O-glucosyltransferase activity	12	0.725514	0.00129062	0.0275684
MF	GO:0080046~quercetin 4'-O-glucosyltransferase activity	5	0.302297	0.0013266	0.0275684
MF	GO:0031625~ubiquitin protein ligase binding	14	0.846433	0.00171948	0.0346501
MF	GO:0015276~ligand-gated ion channel activity	7	0.423216	0.00191075	0.0352957
MF	GO:0005217~intracellular ligand-gated ion channel activity	7	0.423216	0.00191075	0.0352957
MF	GO:0008066~glutamate receptor activity	7	0.423216	0.00191075	0.0352957
MF	GO:0051787~misfolded protein binding	7	0.423216	0.00251845	0.045264
MF	GO:1901149~salicylic acid binding	8	0.483676	0.00258944	0.0453151
MF	GO:0015035~protein disulfide oxidoreductase activity	6	0.362757	0.0027564	0.0470001
MF	GO:0015250~water channel activity	9	0.544135	0.00290637	0.0483184
MF	GO:0016851~magnesium chelatase activity	4	0.241838	0.00306611	0.0497307
B)
GO_category	Term	Count	%	PValue	Benjamini
BP	GO:0031507~heterochromatin assembly	10	3.59712	4.93214e-12	2.70281e-09
BP	GO:0006334~nucleosome assembly	11	3.95683	1.95742e-11	5.36332e-09
BP	GO:0006075~(1->3)-beta-D-glucan biosynthetic process	6	2.15827	1.37295e-07	2.50792e-05
BP	GO:0008360~regulation of cell shape	7	2.51799	3.57682e-06	0.000490024
BP	GO:0046777~protein autophosphorylation	10	3.59712	0.000232176	0.0204307
BP	GO:0009556~microsporogenesis	5	1.79856	0.000272084	0.0204307
BP	GO:0030261~chromosome condensation	4	1.43885	0.000298258	0.0204307
BP	GO:0016584~nucleosome positioning	4	1.43885	0.000298258	0.0204307
BP	GO:0044772~mitotic cell cycle phase transition	5	1.79856	0.000520002	0.0316623
BP	GO:0045910~negative regulation of DNA recombination	4	1.43885	0.000883808	0.0484327
BP	GO:0016310~phosphorylation	11	3.95683	0.000976676	0.0486562
CC	GO:0000786~nucleosome	27	9.71223	1.13811e-35	1.04706e-33
CC	GO:0000148~1,3-beta-D-glucan synthase complex	6	2.15827	8.64838e-08	3.97825e-06
CC	GO:0005730~nucleolus	19	6.83453	1.16899e-05	0.00035849
CC	GO:0000307~cyclin-dependent protein kinase holoenzyme complex	6	2.15827	0.000312318	0.00718331
CC	GO:0009536~plastid	23	8.27338	0.000524203	0.00807279
CC	GO:0005737~cytoplasm	77	27.6978	0.000526486	0.00807279
CC	GO:0005853~eukaryotic translation elongation factor 1 complex	3	1.07914	0.000634776	0.00834277
CC	GO:0099503~secretory vesicle	8	2.8777	0.00197289	0.0226882
CC	GO:0005886~plasma membrane	52	18.705	0.00238088	0.0243379
CC	GO:0009506~plasmodesma	20	7.19424	0.00511735	0.046384
CC	GO:0000792~heterochromatin	3	1.07914	0.00554592	0.046384
MF	GO:0030527~structural constituent of chromatin	27	9.71223	4.45277e-39	9.57345e-37
MF	GO:0046982~protein heterodimerization activity	23	8.27338	1.0299e-17	1.10714e-15
MF	GO:0003677~DNA binding	49	17.6259	1.67392e-08	1.19965e-06
MF	GO:0003843~1,3-beta-D-glucan synthase activity	6	2.15827	2.33342e-07	1.25421e-05
MF	GO:0046527~glucosyltransferase activity	6	2.15827	1.73077e-06	7.44231e-05
MF	GO:0004185~serine-type carboxypeptidase activity	8	2.8777	5.89745e-06	0.000211325
MF	GO:0031492~nucleosomal DNA binding	4	1.43885	0.000160516	0.00431387
MF	GO:0009979~16:0 monogalactosyldiacylglycerol desaturase activity	4	1.43885	0.000160516	0.00431387
MF	GO:0016538~cyclin-dependent protein serine/threonine kinase regulator activity	6	2.15827	0.000229679	0.00548678
MF	GO:0032440~2-alkenal reductase [NAD(P)] activity	4	1.43885	0.000408694	0.00855769
MF	GO:0000234~phosphoethanolamine N-methyltransferase activity	3	1.07914	0.000477639	0.00855769
MF	GO:0052667~phosphomethylethanolamine N-methyltransferase activity	3	1.07914	0.000477639	0.00855769
MF	GO:0016628~oxidoreductase activity, acting on the CH-CH group of donors, NAD or NADP as acceptor	4	1.43885	0.000821761	0.0126199
MF	GO:0016717~oxidoreductase activity, acting on paired donors, with oxidation of a pair of donors resulting in the reduction of molecular oxygen to two molecules of water	4	1.43885	0.000821761	0.0126199
MF	GO:0004674~protein serine/threonine kinase activity	22	7.91367	0.00121913	0.0174741
MF	GO:0080043~quercetin 3-O-glucosyltransferase activity	6	2.15827	0.00131273	0.0176398
MF	GO:0016301~kinase activity	18	6.47482	0.00180239	0.0227949
MF	GO:0004714~transmembrane receptor protein tyrosine kinase activity	4	1.43885	0.00378287	0.0451842
MF	GO:0016747~transferase activity, transferring acyl groups other than amino-acyl groups	7	2.51799	0.00450091	0.0489285
MF	GO:0005524~ATP binding	47	16.9065	0.00463266	0.0489285
MF	GO:0005515~protein binding	75	26.9784	0.00477906	0.0489285
