# Supplementary material for: Detection of Transcription Factors Related to Axillary Bud Development after Exposure to Cold Conditions in Hexaploid Chrysanthemum morifolium Using Arabidopsis Information
Source: Plants (Basel). 2023 Aug 30;12(17):3122. doi: 10.3390/plants12173122 (PMC10490133; doi:10.3390/plants12173122)
Supplement: Supplementary file 1 [file plants-12-03122-s001.zip › TableS4.xlsx]

## Sheet: TF_AGI_TMM_txt.tab
Table S4. List of transcription factors relating to budding
AGI	Gene_Symbol	# of genes	Homologs in C. morifolium 'Jinba'
AT5G53950	AtCUC2 (NAC)	3	TRINITY_DN114293_c3_g1
			TRINITY_DN116753_c2_g2
			TRINITY_DN116753_c2_g3
AT1G76420	AtCUC3 (NAC)	3	TRINITY_DN47221_c0_g1
			TRINITY_DN95267_c1_g2
			TRINITY_DN121506_c0_g3
AT5G60690	AtREV (HD-ZIP)	9	TRINITY_DN90894_c1_g1
			TRINITY_DN90894_c1_g2
			TRINITY_DN91509_c0_g3
			TRINITY_DN171269_c0_g1
			TRINITY_DN105387_c3_g1
			TRINITY_DN126755_c0_g1
			TRINITY_DN126755_c1_g2
			TRINITY_DN126755_c1_g3
			TRINITY_DN116075_c0_g1
AT1G62360	AtSTM (KNOX)	1	TRINITY_DN100783_c1_g1
AT2G17950	AtWUS (WOX)	2	TRINITY_DN81700_c0_g1
			TRINITY_DN127438_c2_g6
AT1G55580	LAS (GRAS)	2	TRINITY_DN95062_c0_g1
			TRINITY_DN107837_c0_g1
AT1G69560	AtLOF2/MYB105 (MYB)	3	TRINITY_DN106477_c3_g1
			TRINITY_DN109305_c2_g1
			TRINITY_DN109305_c2_g2
AT2G37630	AtAS1: ATMYB91 (MYB)	3	TRINITY_DN117535_c0_g1
			TRINITY_DN117535_c0_g2
			TRINITY_DN117535_c0_g3
AT5G63090	AtLOB1 (LOB)	3	TRINITY_DN89998_c0_g1
			TRINITY_DN72677_c0_g1
			TRINITY_DN107968_c0_g2
AT1G65620	AtAS2 (LOB)	3	TRINITY_DN107908_c0_g2
			TRINITY_DN107908_c0_g4
			TRINITY_DN112962_c0_g1
AT5G01240	AtRAX1 (MYB)	6	TRINITY_DN98932_c1_g3
			TRINITY_DN96298_c0_g1
			TRINITY_DN87924_c0_g1
			TRINITY_DN87924_c0_g3
			TRINITY_DN129352_c3_g2
			TRINITY_DN117689_c1_g1
AT1G12980	AtDRN/ESR1 (AP2/ERF)	1	TRINITY_DN122045_c0_g1
AT1G29860	AtWRKY71/EXB1 (WRKY)	2	TRINITY_DN97114_c0_g1
			TRINITY_DN101946_c1_g1
AT5G15130	AtWRKY72(WRKY)	1	TRINITY_DN81690_c0_g1
AT3G16857	AtARR1 (ARR-B)	7	TRINITY_DN125051_c0_g4
			TRINITY_DN110735_c0_g1
			TRINITY_DN101027_c0_g1
			TRINITY_DN115082_c1_g3
			TRINITY_DN121526_c1_g2
			TRINITY_DN122579_c1_g1
			TRINITY_DN221650_c0_g1
AT3G18550	AtBRC1/TCP18 (TCP)	3	TRINITY_DN111993_c1_g2
			TRINITY_DN100750_c1_g1
			TRINITY_DN118171_c1_g1
AT1G68800	AtBRC2/TCP12 (TCP)	7	TRINITY_DN85084_c0_g1
			TRINITY_DN6178_c0_g1
			TRINITY_DN111222_c1_g1
			TRINITY_DN112051_c0_g3
			TRINITY_DN118171_c1_g1
			TRINITY_DN123779_c0_g1
			TRINITY_DN109255_c0_g1
AT1G19350	AtBES1/BZR1 (BES1)	5	TRINITY_DN96832_c1_g1
			TRINITY_DN95990_c1_g1
			TRINITY_DN95990_c1_g3
			TRINITY_DN114047_c0_g1
			TRINITY_DN114598_c1_g1
AT3G18010	AtWOX1 (WOX)	1	TRINITY_DN101287_c0_g1
AT1G46480	AtWOX4 (WOX)	2	TRINITY_DN106698_c3_g1
			TRINITY_DN106698_c3_g2
AT2G45650	AGL6 (MADS)	3	TRINITY_DN89925_c5_g1
			TRINITY_DN85733_c0_g1
			TRINITY_DN128870_c2_g1
AT5G60910	AtFUL/AGL8 (MADS)	13	TRINITY_DN92399_c0_g1
			TRINITY_DN92399_c1_g8
			TRINITY_DN89925_c5_g1
			TRINITY_DN95402_c0_g1
			TRINITY_DN96770_c2_g1
			TRINITY_DN97218_c2_g1
			TRINITY_DN109860_c2_g1
			TRINITY_DN127587_c0_g1
			TRINITY_DN127587_c0_g2
			TRINITY_DN122473_c0_g2
			TRINITY_DN100544_c3_g1
			TRINITY_DN123887_c1_g1
			TRINITY_DN101190_c0_g6
AT2G02540	HB21 (zf-HD)	6	TRINITY_DN93518_c0_g1
			TRINITY_DN126164_c4_g2
			TRINITY_DN115331_c0_g2
			TRINITY_DN115331_c0_g3
			TRINITY_DN110508_c0_g1
			TRINITY_DN110508_c0_g2
AT4G36740	HB40 (zf-HD)	1	TRINITY_DN105031_c0_g2
AT5G50670	AtSPL13 (SBP)	8	TRINITY_DN98160_c5_g1
			TRINITY_DN94119_c0_g1
			TRINITY_DN96422_c0_g2
			TRINITY_DN121241_c1_g1
			TRINITY_DN121241_c1_g2
			TRINITY_DN121241_c1_g3
			TRINITY_DN121241_c1_g4
			TRINITY_DN112278_c1_g1
AT5G61890	AtEBE (AP2/ERF)	3	TRINITY_DN94039_c1_g5
			TRINITY_DN87097_c0_g1
			TRINITY_DN100109_c0_g1
