# Supplementary material for: Detection of Transcription Factors Related to Axillary Bud Development after Exposure to Cold Conditions in Hexaploid Chrysanthemum morifolium Using Arabidopsis Information
Source: Plants (Basel). 2023 Aug 30;12(17):3122. doi: 10.3390/plants12173122 (PMC10490133; doi:10.3390/plants12173122)
Supplement: Supplementary file 1 [file plants-12-03122-s001.zip › TableS5.xlsx]

## Sheet: Sheet1
	Table S5. Primer sequences used for expression analysis of qRT-PCR
	Gene name	AGI	Transcript ID	Direction	Primer sequence
	EBE	AT5G61890	TRINITY_DN100109_c0_g1	forward	5'-CCTAATCCTCAAACATGTCG-3'
				reverse	5'-CAACACCAACACCAACGTTG-3'
	LOB	AT5G63090	TRINITY_DN89998_c0_g1	forward	5'-ACAGAAATTTGCAAACGTGC-3'
				reverse	5'-GGAATTCACTGCATCTTCTC-3'
			TRINITY_DN107968_c0_g2	forward	5'-GCAACGTGAGTAAACTCCTC-3'
				reverse	5'-ACAGGGTCTTTTAGCCGTGC-3'
	EXB1	AT1G29860	TRINITY_DN101946_c1_g1	forward	5'-AGATCAGATGATGAAGAAGG-3'
				reverse	5'-TCATGAACGCAAATCTTGGC-3'
	AS1-1	AT2G37630	TRINITY_DN117535_c0_g1	forward	5'-AATAGTAGTGCCTCATCTTC-3'
				reverse	5'-GAACCGGATCCACTACCACC-3'
	AS1-2	AT1G65620	TRINITY_DN117535_c0_g2_i1	forward	5'-TACTAATCATAATCATCATC-3'
				reverse	5'-GAACACTCAAAATACCCTAC-3'
